# Supplementary material for: (2,3,7,8,12,13,17,18-Octa­ethyl­por­phin­ato)(trifluoro­methane­sulfonato)iron(III)
Source: Acta Crystallogr Sect E Struct Rep Online. 2008 Oct 4;64(Pt 11):m1366. doi: 10.1107/S1600536808031504 (PMC2959619; doi:10.1107/S1600536808031504)
Supplement: Supplementary file 1 [file e-64-m1366-sup1.cif]

##############################################################################
###                                                                        ###
###        Electronic paper (Acta Crystallographica Section E)             ###
###                                                                        ###
##############################################################################
#                                                                            #
# This CIF contains the data in a paper accepted for publication in Acta     #
# Crystallographica Section E. It conforms to the requirements of Notes      #
# for Authors for Section E, and has been peer reviewed under the auspices   #
# of the IUCr Commission on Journals.                                        #
#                                                                            #
# Full details of the Crystallographic Information File format               #
# are given in the paper "The Crystallographic Information File (CIF):       #
# a New Standard Archive File for Crystallography" by S. R. Hall, F. H.      #
# Allen and I. D. Brown [Acta Cryst. (1991), A47, 655-685].                  #
#                                                                            #
# The current version of the core CIF dictionary is obtainable from          #
# ftp://ftp.iucr.org/pub/cif_core.dic. The current version number is 2.4.    #
#                                                                            #
# Software is freely available for graphical display of the structure(s) in  #
# this CIF.  For information consult the CIF home page http://www.iucr.org/  #
# cif/home.html                                                              #
#                                                                            #
# This file may be used for bona fide research purposes within the           #
# scientific community so long as proper attribution is given to the journal # 
# article from which it was obtained.                                        #
#                                                                            #
##############################################################################
                                             
data_I
_audit_creation_method     SHELXL-97
_chemical_name_systematic
;
(2,3,7,8,12,13,17,18-Octaethylporphinato)(trifluoromethanesulfonato)iron(III)
;
_chemical_name_common     ?
_chemical_formula_moiety     'C37 H44 F3 Fe N4 O3 S'
_chemical_formula_sum     'C37 H44 F3 Fe N4 O3 S'
_chemical_formula_iupac     '[Fe (C F3 O3 S) (C36 H44 N4)]'
_chemical_formula_weight     737.67
_chemical_melting_point     ?
_symmetry_cell_setting     triclinic
_symmetry_space_group_name_H-M     'P -1'
_symmetry_space_group_name_Hall     '-P 1'
loop_
    _symmetry_equiv_pos_as_xyz
    'x, y, z'
    '-x, -y, -z'
_cell_length_a     12.2180(14)
_cell_length_b     12.7994(15)
_cell_length_c     13.8028(16)
_cell_angle_alpha     96.324(5)
_cell_angle_beta     115.007(5)
_cell_angle_gamma     111.721(6)
_cell_volume     1723.8(4)
_cell_formula_units_Z     2
_cell_measurement_reflns_used     7756
_cell_measurement_theta_min     2.33
_cell_measurement_theta_max     28.27
_cell_measurement_temperature     100(2)
_exptl_crystal_description     prism
_exptl_crystal_colour     black
_exptl_crystal_size_max     0.52
_exptl_crystal_size_mid     0.36
_exptl_crystal_size_min     0.35
_exptl_crystal_density_diffrn     1.421
_exptl_crystal_density_meas     ?
_exptl_crystal_density_method     'not measured'
_exptl_crystal_F_000     774
_exptl_absorpt_coefficient_mu     0.558
_exptl_absorpt_correction_type     multi-scan
_exptl_absorpt_process_details     '(SADABS; Sheldrick, 2007)'
_exptl_absorpt_correction_T_min     0.760
_exptl_absorpt_correction_T_max     0.829
_exptl_special_details
;
;
_diffrn_ambient_temperature     100(2)
_diffrn_radiation_type     MoK\a
_diffrn_radiation_wavelength     0.71073
_diffrn_radiation_source     'fine-focus sealed tube'
_diffrn_radiation_monochromator     graphite
_diffrn_measurement_device_type     'Bruker APEX CCD'
_diffrn_measurement_method     \w
_diffrn_detector_area_resol_mean     ?
_diffrn_reflns_number     17956
_diffrn_reflns_av_R_equivalents     0.0193
_diffrn_reflns_av_sigmaI/netI     0.0226
_diffrn_reflns_theta_min     1.72
_diffrn_reflns_theta_max     26.00
_diffrn_reflns_theta_full     26.00
_diffrn_measured_fraction_theta_max     0.995
_diffrn_measured_fraction_theta_full     0.995
_diffrn_reflns_limit_h_min     -15
_diffrn_reflns_limit_h_max     15
_diffrn_reflns_limit_k_min     -15
_diffrn_reflns_limit_k_max     15
_diffrn_reflns_limit_l_min     -17
_diffrn_reflns_limit_l_max     17
_diffrn_standards_number     0
_diffrn_standards_interval_count     ?
_diffrn_standards_interval_time     ?
_diffrn_standards_decay_%     ?
_refine_special_details
;
Restraints on the positional and displacement parameters of the disordered atoms
were required.
;
_reflns_number_total     6731
_reflns_number_gt     6207
_reflns_threshold_expression     I>2\s(I)
_refine_ls_structure_factor_coef     Fsqd
_refine_ls_matrix_type     full
_refine_ls_R_factor_all     0.0406
_refine_ls_R_factor_gt     0.0375
_refine_ls_wR_factor_gt     0.1036
_refine_ls_wR_factor_ref     0.1067
_refine_ls_goodness_of_fit_ref     1.036
_refine_ls_restrained_S_all     1.096
_refine_ls_number_reflns     6731
_refine_ls_number_parameters     452
_refine_ls_number_restraints     26
_refine_ls_hydrogen_treatment     constr
_refine_ls_weighting_scheme     calc
_refine_ls_weighting_details
             'calc w=1/[\s^2^(Fo^2^)+(0.058P)^2^+1.5P] where P=(Fo^2^+2Fc^2^)/3'
_atom_sites_solution_hydrogens     geom
_atom_sites_solution_primary     direct
_atom_sites_solution_secondary     difmap
_refine_ls_shift/su_max     0.001
_refine_ls_shift/su_mean     0.000
_refine_diff_density_max     1.021
_refine_diff_density_min     -0.651
_refine_ls_extinction_method     none
_refine_ls_extinction_coef     ?
loop_
    _atom_type_symbol
    _atom_type_description
    _atom_type_scat_dispersion_real
    _atom_type_scat_dispersion_imag
    _atom_type_scat_source
    'C' 'C' 0.0033 0.0016
                         'International Tables Vol C Tables 4.2.6.8 and 6.1.1.4'
    'H' 'H' 0.0000 0.0000
                         'International Tables Vol C Tables 4.2.6.8 and 6.1.1.4'
    'N' 'N' 0.0061 0.0033
                         'International Tables Vol C Tables 4.2.6.8 and 6.1.1.4'
    'O' 'O' 0.0106 0.0060
                         'International Tables Vol C Tables 4.2.6.8 and 6.1.1.4'
    'F' 'F' 0.0171 0.0103
                         'International Tables Vol C Tables 4.2.6.8 and 6.1.1.4'
    'S' 'S' 0.1246 0.1234
                         'International Tables Vol C Tables 4.2.6.8 and 6.1.1.4'
    'Fe' 'Fe' 0.3463 0.8444
                         'International Tables Vol C Tables 4.2.6.8 and 6.1.1.4'
_computing_data_collection     'SMART (Bruker, 1998)'
_computing_cell_refinement     'SAINT (Bruker, 1998)'
_computing_data_reduction     'SAINT (Bruker, 1998)'
_computing_structure_solution     'SHELXTL (Sheldrick, 2008)'
_computing_structure_refinement     'SHELXTL (Sheldrick, 2008)'
_computing_molecular_graphics     'SHELXTL (Sheldrick, 2008)'
_computing_publication_material     'SHELXTL (Sheldrick, 2008)'
loop_
    _atom_site_type_symbol
    _atom_site_label
    _atom_site_fract_x
    _atom_site_fract_y
    _atom_site_fract_z
    _atom_site_U_iso_or_equiv
    _atom_site_adp_type
    _atom_site_calc_flag
    _atom_site_refinement_flags
    _atom_site_occupancy
    _atom_site_disorder_assembly
    _atom_site_disorder_group
    Fe Fe1 0.41603(3) 0.34987(2) 0.31778(2) 0.01775(10) Uani d . 1 . .
    N N1 0.44180(17) 0.27844(15) 0.44231(13) 0.0200(3) Uani d . 1 . .
    N N2 0.59488(17) 0.49255(14) 0.42231(13) 0.0204(3) Uani d . 1 . .
    N N3 0.37474(16) 0.43983(14) 0.20913(13) 0.0189(3) Uani d . 1 . .
    N N4 0.22023(16) 0.22759(14) 0.23117(13) 0.0192(3) Uani d . 1 . .
    C C1 0.3569(2) 0.16671(18) 0.43492(16) 0.0205(4) Uani d . 1 . .
    C C2 0.4213(2) 0.13718(19) 0.53472(17) 0.0224(4) Uani d . 1 . .
    C C3 0.5444(2) 0.23325(19) 0.60530(16) 0.0226(4) Uani d . 1 . .
    C C4 0.5575(2) 0.32002(18) 0.54697(16) 0.0214(4) Uani d . 1 . .
    C C5 0.6719(2) 0.42714(19) 0.58778(16) 0.0229(4) Uani d . 1 . .
    H H5 0.7433 0.4485 0.6626 0.028 Uiso calc R 1 . .
    C C6 0.6912(2) 0.50594(18) 0.52876(16) 0.0223(4) Uani d . 1 . .
    C C7 0.8168(2) 0.61118(18) 0.56848(17) 0.0259(4) Uani d . 1 . .
    C C8 0.7974(2) 0.66287(18) 0.48569(18) 0.0268(4) Uani d . 1 . .
    C C9 0.6592(2) 0.58940(17) 0.39561(17) 0.0223(4) Uani d . 1 . .
    C C10 0.5988(2) 0.61321(17) 0.29676(17) 0.0223(4) Uani d . 1 . .
    H H10 0.6531 0.6825 0.2876 0.027 Uiso calc R 1 . .
    C C11 0.4660(2) 0.54473(17) 0.21018(16) 0.0193(4) Uani d . 1 . .
    C C12 0.4026(2) 0.57402(18) 0.11033(17) 0.0219(4) Uani d . 1 . .
    C C13 0.2715(2) 0.4872(2) 0.04836(18) 0.0270(4) Uani d DU 1 B .
    C C14 0.2548(2) 0.40375(18) 0.10955(17) 0.0224(4) Uani d . 1 . .
    C C15 0.1357(2) 0.30184(19) 0.07331(17) 0.0239(4) Uani d . 1 . .
    H H15 0.0588 0.2873 0.0041 0.029 Uiso calc R 1 . .
    C C16 0.1192(2) 0.21942(18) 0.12914(16) 0.0203(4) Uani d . 1 . .
    C C17 -0.0046(2) 0.11087(18) 0.08721(16) 0.0202(4) Uani d . 1 . .
    C C18 0.0227(2) 0.05058(17) 0.16272(16) 0.0205(4) Uani d . 1 . .
    C C19 0.1613(2) 0.12371(17) 0.25172(16) 0.0197(4) Uani d . 1 . .
    C C20 0.2268(2) 0.09456(18) 0.34568(17) 0.0210(4) Uani d . 1 . .
    H H20 0.1784 0.0187 0.3491 0.025 Uiso calc R 1 . .
    C C21 0.3620(2) 0.02166(19) 0.55482(18) 0.0261(4) Uani d . 1 . .
    H H21A 0.4372 0.0066 0.6046 0.031 Uiso calc R 1 . .
    H H21B 0.3057 -0.0431 0.4820 0.031 Uiso calc R 1 . .
    C C22 0.2749(2) 0.0183(2) 0.6080(2) 0.0328(5) Uani d . 1 . .
    H H22A 0.3298 0.0818 0.6804 0.049 Uiso d R 1 . .
    H H22B 0.2410 -0.0585 0.6201 0.049 Uiso d R 1 . .
    H H22C 0.1977 0.0295 0.5578 0.049 Uiso d R 1 . .
    C C23 0.6511(2) 0.2489(2) 0.72072(17) 0.0266(4) Uani d . 1 . .
    H H23A 0.6057 0.2023 0.7574 0.032 Uiso calc R 1 A 1
    H H23B 0.6997 0.3335 0.7666 0.032 Uiso calc R 1 A 1
    C C24 0.7551(2) 0.2103(2) 0.71934(19) 0.0307(5) Uani d . 1 . .
    H H24A 0.7098 0.1243 0.6834 0.046 Uiso d R 1 . .
    H H24B 0.8276 0.2312 0.7968 0.046 Uiso d R 1 . .
    H H24C 0.7945 0.2506 0.6770 0.046 Uiso d R 1 . .
    C C25 0.9460(2) 0.6459(2) 0.67638(19) 0.0323(5) Uani d . 1 . .
    H H25A 0.9242 0.6299 0.7363 0.039 Uiso calc R 1 . .
    H H25B 1.0062 0.7320 0.6999 0.039 Uiso calc R 1 . .
    C C26 1.0208(2) 0.5775(2) 0.6629(2) 0.0402(6) Uani d . 1 . .
    H H26A 0.9593 0.4921 0.6345 0.060 Uiso d R 1 . .
    H H26B 1.1001 0.5968 0.7360 0.060 Uiso d R 1 . .
    H H26C 1.0510 0.5996 0.6093 0.060 Uiso d R 1 . .
    C C27 0.8991(2) 0.7701(2) 0.4815(2) 0.0386(6) Uani d . 1 . .
    H H27A 0.9722 0.8206 0.5594 0.046 Uiso calc R 1 . .
    H H27B 0.8536 0.8166 0.4463 0.046 Uiso calc R 1 . .
    C C28 0.9625(3) 0.7402(3) 0.4163(3) 0.0550(8) Uani d . 1 . .
    H H28A 1.0171 0.7027 0.4557 0.083 Uiso d R 1 . .
    H H28B 1.0210 0.8130 0.4102 0.083 Uiso d R 1 . .
    H H28C 0.8904 0.6856 0.3407 0.083 Uiso d R 1 . .
    C C29 0.4719(2) 0.68032(18) 0.08217(18) 0.0238(4) Uani d . 1 . .
    H H29A 0.5382 0.7480 0.1525 0.029 Uiso calc R 1 . .
    H H29B 0.4030 0.7021 0.0330 0.029 Uiso calc R 1 . .
    C C30 0.5464(2) 0.6586(2) 0.0229(2) 0.0305(5) Uani d . 1 . .
    H H30A 0.6139 0.6360 0.0707 0.046 Uiso d R 1 . .
    H H30B 0.5923 0.7313 0.0090 0.046 Uiso d R 1 . .
    H H30C 0.4805 0.5948 -0.0491 0.046 Uiso d R 1 . .
    C C31 0.1635(2) 0.4765(2) -0.06200(19) 0.0410(6) Uani d DU 1 . .
    H H31A 0.0760 0.4415 -0.0626 0.049 Uiso calc PR 0.502(6) B 1
    H H31B 0.1824 0.5577 -0.0657 0.049 Uiso calc PR 0.502(6) B 1
    H H31C 0.1218 0.3954 -0.1133 0.049 Uiso d PR 0.498(6) B 2
    H H31D 0.2079 0.5320 -0.0939 0.049 Uiso d PR 0.498(6) B 2
    C C32 0.1439(5) 0.4092(4) -0.1630(3) 0.0315(12) Uani d PDU 0.502(6) B 1
    H H32A 0.2232 0.4498 -0.1715 0.047 Uiso d PR 0.502(6) B 1
    H H32B 0.0621 0.4013 -0.2279 0.047 Uiso d PR 0.502(6) B 1
    H H32C 0.1330 0.3303 -0.1588 0.047 Uiso d PR 0.502(6) B 1
    C C32' 0.0532(4) 0.4962(4) -0.0675(4) 0.0309(12) Uani d PDU 0.498(6) B 2
    H H32D -0.0091 0.4857 -0.1457 0.046 Uiso d PR 0.498(6) B 2
    H H32E 0.0893 0.5770 -0.0203 0.046 Uiso d PR 0.498(6) B 2
    H H32F 0.0040 0.4393 -0.0403 0.046 Uiso d PR 0.498(6) B 2
    C C33 -0.1365(2) 0.07843(18) -0.01692(17) 0.0218(4) Uani d . 1 . .
    H H33A -0.1968 -0.0077 -0.0408 0.026 Uiso calc R 1 . .
    H H33B -0.1182 0.0952 -0.0784 0.026 Uiso calc R 1 . .
    C C34 -0.2093(2) 0.1466(2) 0.00162(19) 0.0288(5) Uani d . 1 . .
    H H34A -0.2287 0.1295 0.0617 0.043 Uiso d R 1 . .
    H H34B -0.2949 0.1223 -0.0682 0.043 Uiso d R 1 . .
    H H34C -0.1510 0.2319 0.0233 0.043 Uiso d R 1 . .
    C C35 -0.0705(2) -0.06856(18) 0.15773(18) 0.0238(4) Uani d . 1 . .
    H H35A -0.0177 -0.1122 0.1854 0.029 Uiso calc R 1 . .
    H H35B -0.1420 -0.1144 0.0782 0.029 Uiso calc R 1 . .
    C C36 -0.1385(2) -0.0610(2) 0.2272(2) 0.0322(5) Uani d . 1 . .
    H H36A -0.0684 -0.0145 0.3058 0.048 Uiso d R 1 . .
    H H36B -0.1947 -0.1411 0.2233 0.048 Uiso d R 1 . .
    H H36C -0.1960 -0.0227 0.1971 0.048 Uiso d R 1 . .
    S S1A 0.53812(5) 0.18176(4) 0.27122(4) 0.02140(13) Uani d . 1 . .
    O O1A 0.48331(14) 0.26554(12) 0.23952(11) 0.0226(3) Uani d . 1 . .
    O O2A 0.43782(16) 0.06943(13) 0.25787(13) 0.0294(3) Uani d . 1 . .
    O O3A 0.66892(16) 0.23466(15) 0.37091(13) 0.0323(4) Uani d . 1 . .
    C C1A 0.5698(2) 0.1493(2) 0.15635(19) 0.0280(5) Uani d . 1 . .
    F F1A 0.6203(2) 0.07312(17) 0.16842(14) 0.0545(5) Uani d . 1 . .
    F F2A 0.65782(14) 0.24699(14) 0.15333(12) 0.0415(4) Uani d . 1 . .
    F F3A 0.45686(14) 0.10225(12) 0.05638(10) 0.0338(3) Uani d . 1 . .
loop_
    _atom_site_aniso_label
    _atom_site_aniso_U_11
    _atom_site_aniso_U_22
    _atom_site_aniso_U_33
    _atom_site_aniso_U_12
    _atom_site_aniso_U_13
    _atom_site_aniso_U_23
    Fe1 0.01791(16) 0.01937(16) 0.01339(15) 0.00727(12) 0.00684(12) 0.00551(11)
    N1 0.0201(8) 0.0239(8) 0.0152(8) 0.0098(7) 0.0086(7) 0.0058(7)
    N2 0.0217(8) 0.0208(8) 0.0151(8) 0.0093(7) 0.0072(7) 0.0044(6)
    N3 0.0185(8) 0.0204(8) 0.0160(8) 0.0079(7) 0.0082(6) 0.0054(6)
    N4 0.0201(8) 0.0222(8) 0.0160(8) 0.0092(7) 0.0098(7) 0.0074(6)
    C1 0.0255(10) 0.0251(10) 0.0185(9) 0.0142(8) 0.0144(8) 0.0097(8)
    C2 0.0281(10) 0.0291(11) 0.0189(9) 0.0173(9) 0.0148(8) 0.0111(8)
    C3 0.0279(10) 0.0306(11) 0.0167(9) 0.0173(9) 0.0134(8) 0.0099(8)
    C4 0.0251(10) 0.0285(10) 0.0153(9) 0.0154(9) 0.0114(8) 0.0077(8)
    C5 0.0244(10) 0.0287(11) 0.0130(9) 0.0135(9) 0.0067(8) 0.0043(8)
    C6 0.0243(10) 0.0235(10) 0.0150(9) 0.0115(8) 0.0072(8) 0.0018(8)
    C7 0.0265(11) 0.0207(10) 0.0190(10) 0.0090(8) 0.0052(8) -0.0001(8)
    C8 0.0251(10) 0.0190(10) 0.0234(10) 0.0071(8) 0.0055(9) 0.0020(8)
    C9 0.0227(10) 0.0186(9) 0.0201(10) 0.0084(8) 0.0081(8) 0.0030(8)
    C10 0.0240(10) 0.0169(9) 0.0231(10) 0.0075(8) 0.0112(8) 0.0061(8)
    C11 0.0227(10) 0.0182(9) 0.0188(9) 0.0100(8) 0.0114(8) 0.0056(7)
    C12 0.0245(10) 0.0241(10) 0.0209(10) 0.0122(8) 0.0132(8) 0.0091(8)
    C13 0.0243(10) 0.0314(11) 0.0235(10) 0.0104(9) 0.0112(9) 0.0151(9)
    C14 0.0207(10) 0.0271(10) 0.0189(9) 0.0104(8) 0.0094(8) 0.0104(8)
    C15 0.0186(9) 0.0305(11) 0.0169(9) 0.0090(8) 0.0057(8) 0.0100(8)
    C16 0.0188(9) 0.0240(10) 0.0177(9) 0.0089(8) 0.0098(8) 0.0061(8)
    C17 0.0194(9) 0.0236(10) 0.0180(9) 0.0090(8) 0.0107(8) 0.0053(8)
    C18 0.0210(10) 0.0223(10) 0.0188(9) 0.0082(8) 0.0124(8) 0.0050(8)
    C19 0.0215(9) 0.0222(9) 0.0178(9) 0.0097(8) 0.0122(8) 0.0060(8)
    C20 0.0248(10) 0.0217(9) 0.0211(10) 0.0110(8) 0.0146(8) 0.0091(8)
    C21 0.0331(11) 0.0296(11) 0.0226(10) 0.0177(9) 0.0156(9) 0.0135(9)
    C22 0.0366(12) 0.0290(11) 0.0352(12) 0.0112(10) 0.0236(11) 0.0097(10)
    C23 0.0325(11) 0.0338(11) 0.0162(10) 0.0180(10) 0.0116(9) 0.0104(8)
    C24 0.0302(11) 0.0394(13) 0.0224(10) 0.0194(10) 0.0099(9) 0.0107(9)
    C25 0.0268(11) 0.0248(11) 0.0220(11) 0.0045(9) 0.0006(9) 0.0027(9)
    C26 0.0268(12) 0.0499(15) 0.0345(13) 0.0161(11) 0.0085(10) 0.0159(11)
    C27 0.0256(11) 0.0225(11) 0.0374(13) 0.0014(9) -0.0008(10) 0.0092(10)
    C28 0.0390(15) 0.0484(16) 0.0609(19) 0.0043(13) 0.0232(14) 0.0250(15)
    C29 0.0262(10) 0.0225(10) 0.0231(10) 0.0107(8) 0.0123(8) 0.0107(8)
    C30 0.0347(12) 0.0292(11) 0.0370(12) 0.0151(10) 0.0237(10) 0.0177(10)
    C31 0.0256(11) 0.0444(14) 0.0335(12) 0.0043(10) 0.0054(10) 0.0271(11)
    C32 0.032(2) 0.036(2) 0.022(2) 0.017(2) 0.0099(18) 0.0087(18)
    C32' 0.027(2) 0.032(2) 0.033(2) 0.0138(19) 0.0125(19) 0.0150(19)
    C33 0.0181(9) 0.0234(10) 0.0192(9) 0.0071(8) 0.0080(8) 0.0051(8)
    C34 0.0228(10) 0.0283(11) 0.0281(11) 0.0120(9) 0.0081(9) 0.0037(9)
    C35 0.0248(10) 0.0207(10) 0.0234(10) 0.0070(8) 0.0132(8) 0.0060(8)
    C36 0.0341(12) 0.0297(11) 0.0364(12) 0.0097(10) 0.0249(11) 0.0104(10)
    S1A 0.0230(3) 0.0241(3) 0.0178(2) 0.0112(2) 0.0105(2) 0.00716(19)
    O1A 0.0287(7) 0.0248(7) 0.0194(7) 0.0143(6) 0.0143(6) 0.0084(6)
    O2A 0.0342(8) 0.0261(8) 0.0283(8) 0.0117(7) 0.0171(7) 0.0123(6)
    O3A 0.0264(8) 0.0429(9) 0.0215(8) 0.0160(7) 0.0075(6) 0.0087(7)
    C1A 0.0326(11) 0.0331(12) 0.0265(11) 0.0190(10) 0.0178(9) 0.0105(9)
    F1A 0.0885(13) 0.0807(12) 0.0476(9) 0.0708(11) 0.0473(9) 0.0348(9)
    F2A 0.0325(7) 0.0558(9) 0.0351(8) 0.0123(7) 0.0227(6) 0.0157(7)
    F3A 0.0429(8) 0.0323(7) 0.0198(6) 0.0137(6) 0.0146(6) 0.0046(5)
_geom_special_details
;
All e.s.d.'s (except the e.s.d. in the dihedral angle between two l.s. planes)
are estimated using the full covariance matrix. The cell e.s.d.'s are taken
into account individually in the estimation of e.s.d.'s in distances, angles
and torsion angles; correlations between e.s.d.'s in cell parameters are only
used when they are defined by crystal symmetry. An approximate (isotropic)
treatment of cell e.s.d.'s is used for estimating e.s.d.'s involving l.s.
planes.
;
loop_
    _geom_bond_atom_site_label_1
    _geom_bond_atom_site_label_2
    _geom_bond_site_symmetry_2
    _geom_bond_distance
    _geom_bond_publ_flag
    Fe1 N1 . 1.9979(17) y
    Fe1 N2 . 1.9981(17) y
    Fe1 N3 . 1.9999(16) y
    Fe1 N4 . 2.0001(17) y
    Fe1 O1A . 2.0392(14) y
    N1 C1 . 1.383(3) ?
    N1 C4 . 1.384(2) ?
    N2 C6 . 1.381(3) ?
    N2 C9 . 1.383(3) ?
    N3 C14 . 1.381(2) ?
    N3 C11 . 1.386(2) ?
    N4 C19 . 1.383(2) ?
    N4 C16 . 1.386(2) ?
    C1 C20 . 1.380(3) ?
    C1 C2 . 1.442(3) ?
    C2 C3 . 1.361(3) ?
    C2 C21 . 1.502(3) ?
    C3 C4 . 1.443(3) ?
    C3 C23 . 1.502(3) ?
    C4 C5 . 1.377(3) ?
    C5 C6 . 1.380(3) ?
    C5 H5 . 0.9500 ?
    C6 C7 . 1.437(3) ?
    C7 C8 . 1.361(3) ?
    C7 C25 . 1.502(3) ?
    C8 C9 . 1.440(3) ?
    C8 C27 . 1.500(3) ?
    C9 C10 . 1.381(3) ?
    C10 C11 . 1.380(3) ?
    C10 H10 . 0.9500 ?
    C11 C12 . 1.437(3) ?
    C12 C13 . 1.359(3) ?
    C12 C29 . 1.504(3) ?
    C13 C14 . 1.442(3) ?
    C13 C31 . 1.484(3) ?
    C14 C15 . 1.380(3) ?
    C15 C16 . 1.379(3) ?
    C15 H15 . 0.9500 ?
    C16 C17 . 1.443(3) ?
    C17 C18 . 1.366(3) ?
    C17 C33 . 1.500(3) ?
    C18 C19 . 1.438(3) ?
    C18 C35 . 1.501(3) ?
    C19 C20 . 1.383(3) ?
    C20 H20 . 0.9500 ?
    C21 C22 . 1.519(3) ?
    C21 H21A . 0.9900 ?
    C21 H21B . 0.9900 ?
    C22 H22A . 0.9800 ?
    C22 H22B . 0.9800 ?
    C22 H22C . 0.9800 ?
    C23 C24 . 1.531(3) ?
    C23 H23A . 0.9900 ?
    C23 H23B . 0.9900 ?
    C24 H24A . 0.9800 ?
    C24 H24B . 0.9800 ?
    C24 H24C . 0.9800 ?
    C25 C26 . 1.529(4) ?
    C25 H25A . 0.9900 ?
    C25 H25B . 0.9900 ?
    C26 H26A . 0.9800 ?
    C26 H26B . 0.9800 ?
    C26 H26C . 0.9800 ?
    C27 C28 . 1.512(4) ?
    C27 H27A . 0.9900 ?
    C27 H27B . 0.9900 ?
    C28 H28A . 0.9800 ?
    C28 H28B . 0.9800 ?
    C28 H28C . 0.9800 ?
    C29 C30 . 1.529(3) ?
    C29 H29A . 0.9900 ?
    C29 H29B . 0.9900 ?
    C30 H30A . 0.9800 ?
    C30 H30B . 0.9800 ?
    C30 H30C . 0.9800 ?
    C31 C32 . 1.430(3) ?
    C31 C32' . 1.433(3) ?
    C31 H31A . 0.9900 ?
    C31 H31B . 0.9900 ?
    C31 H31C . 0.9900 ?
    C31 H31D . 0.9900 ?
    C32 H32A . 0.9800 ?
    C32 H32B . 0.9800 ?
    C32 H32C . 0.9800 ?
    C32' H32D . 0.9800 ?
    C32' H32E . 0.9800 ?
    C32' H32F . 0.9800 ?
    C33 C34 . 1.529(3) ?
    C33 H33A . 0.9900 ?
    C33 H33B . 0.9900 ?
    C34 H34A . 0.9800 ?
    C34 H34B . 0.9800 ?
    C34 H34C . 0.9800 ?
    C35 C36 . 1.527(3) ?
    C35 H35A . 0.9900 ?
    C35 H35B . 0.9900 ?
    C36 H36A . 0.9800 ?
    C36 H36B . 0.9800 ?
    C36 H36C . 0.9800 ?
    S1A O3A . 1.4284(16) ?
    S1A O2A . 1.4316(16) ?
    S1A O1A . 1.4755(15) ?
    S1A C1A . 1.825(2) ?
    C1A F1A . 1.324(3) ?
    C1A F3A . 1.328(3) ?
    C1A F2A . 1.333(3) ?
loop_
    _geom_angle_atom_site_label_1
    _geom_angle_atom_site_label_2
    _geom_angle_atom_site_label_3
    _geom_angle_site_symmetry_1
    _geom_angle_site_symmetry_3
    _geom_angle
    _geom_angle_publ_flag
    N1 Fe1 N2 . . 89.36(7) ?
    N1 Fe1 N3 . . 167.25(7) ?
    N2 Fe1 N3 . . 89.17(7) ?
    N1 Fe1 N4 . . 89.01(7) ?
    N2 Fe1 N4 . . 165.89(7) ?
    N3 Fe1 N4 . . 89.34(7) ?
    N1 Fe1 O1A . . 97.97(6) ?
    N2 Fe1 O1A . . 97.48(6) ?
    N3 Fe1 O1A . . 94.78(6) ?
    N4 Fe1 O1A . . 96.63(6) ?
    C1 N1 C4 . . 104.98(16) ?
    C1 N1 Fe1 . . 126.65(13) ?
    C4 N1 Fe1 . . 127.49(14) ?
    C6 N2 C9 . . 104.94(16) ?
    C6 N2 Fe1 . . 127.33(14) ?
    C9 N2 Fe1 . . 126.74(13) ?
    C14 N3 C11 . . 104.97(16) ?
    C14 N3 Fe1 . . 127.55(13) ?
    C11 N3 Fe1 . . 126.99(13) ?
    C19 N4 C16 . . 104.82(16) ?
    C19 N4 Fe1 . . 127.04(13) ?
    C16 N4 Fe1 . . 127.53(13) ?
    C20 C1 N1 . . 124.70(18) ?
    C20 C1 C2 . . 124.55(19) ?
    N1 C1 C2 . . 110.73(18) ?
    C3 C2 C1 . . 106.82(18) ?
    C3 C2 C21 . . 127.42(19) ?
    C1 C2 C21 . . 125.76(19) ?
    C2 C3 C4 . . 106.78(17) ?
    C2 C3 C23 . . 128.31(19) ?
    C4 C3 C23 . . 124.89(19) ?
    C5 C4 N1 . . 124.71(18) ?
    C5 C4 C3 . . 124.58(19) ?
    N1 C4 C3 . . 110.65(18) ?
    C4 C5 C6 . . 125.30(19) ?
    C4 C5 H5 . . 117.4 ?
    C6 C5 H5 . . 117.4 ?
    C5 C6 N2 . . 124.88(19) ?
    C5 C6 C7 . . 124.30(19) ?
    N2 C6 C7 . . 110.78(18) ?
    C8 C7 C6 . . 106.90(18) ?
    C8 C7 C25 . . 128.4(2) ?
    C6 C7 C25 . . 124.4(2) ?
    C7 C8 C9 . . 106.67(19) ?
    C7 C8 C27 . . 128.4(2) ?
    C9 C8 C27 . . 124.8(2) ?
    C10 C9 N2 . . 124.71(18) ?
    C10 C9 C8 . . 124.58(19) ?
    N2 C9 C8 . . 110.71(18) ?
    C11 C10 C9 . . 125.40(19) ?
    C11 C10 H10 . . 117.3 ?
    C9 C10 H10 . . 117.3 ?
    C10 C11 N3 . . 124.51(18) ?
    C10 C11 C12 . . 124.67(18) ?
    N3 C11 C12 . . 110.80(17) ?
    C13 C12 C11 . . 106.66(18) ?
    C13 C12 C29 . . 127.99(19) ?
    C11 C12 C29 . . 125.35(18) ?
    C12 C13 C14 . . 107.08(18) ?
    C12 C13 C31 . . 127.9(2) ?
    C14 C13 C31 . . 125.07(19) ?
    C15 C14 N3 . . 124.81(18) ?
    C15 C14 C13 . . 124.70(19) ?
    N3 C14 C13 . . 110.49(17) ?
    C16 C15 C14 . . 125.43(19) ?
    C16 C15 H15 . . 117.3 ?
    C14 C15 H15 . . 117.3 ?
    C15 C16 N4 . . 124.71(18) ?
    C15 C16 C17 . . 124.46(18) ?
    N4 C16 C17 . . 110.80(17) ?
    C18 C17 C16 . . 106.55(17) ?
    C18 C17 C33 . . 128.90(18) ?
    C16 C17 C33 . . 124.49(18) ?
    C17 C18 C19 . . 106.85(17) ?
    C17 C18 C35 . . 128.19(18) ?
    C19 C18 C35 . . 124.96(18) ?
    C20 C19 N4 . . 124.46(18) ?
    C20 C19 C18 . . 124.60(19) ?
    N4 C19 C18 . . 110.94(17) ?
    C1 C20 C19 . . 125.27(19) ?
    C1 C20 H20 . . 117.4 ?
    C19 C20 H20 . . 117.4 ?
    C2 C21 C22 . . 113.67(18) ?
    C2 C21 H21A . . 108.8 ?
    C22 C21 H21A . . 108.8 ?
    C2 C21 H21B . . 108.8 ?
    C22 C21 H21B . . 108.8 ?
    H21A C21 H21B . . 107.7 ?
    C21 C22 H22A . . 109.5 ?
    C21 C22 H22B . . 109.5 ?
    H22A C22 H22B . . 109.5 ?
    C21 C22 H22C . . 109.5 ?
    H22A C22 H22C . . 109.5 ?
    H22B C22 H22C . . 109.5 ?
    C3 C23 C24 . . 113.37(17) ?
    C3 C23 H23A . . 108.9 ?
    C24 C23 H23A . . 108.9 ?
    C3 C23 H23B . . 108.9 ?
    C24 C23 H23B . . 108.9 ?
    H23A C23 H23B . . 107.7 ?
    C23 C24 H24A . . 109.5 ?
    C23 C24 H24B . . 109.5 ?
    H24A C24 H24B . . 109.5 ?
    C23 C24 H24C . . 109.5 ?
    H24A C24 H24C . . 109.5 ?
    H24B C24 H24C . . 109.5 ?
    C7 C25 C26 . . 111.46(19) ?
    C7 C25 H25A . . 109.3 ?
    C26 C25 H25A . . 109.3 ?
    C7 C25 H25B . . 109.3 ?
    C26 C25 H25B . . 109.3 ?
    H25A C25 H25B . . 108.0 ?
    C25 C26 H26A . . 109.5 ?
    C25 C26 H26B . . 109.5 ?
    H26A C26 H26B . . 109.5 ?
    C25 C26 H26C . . 109.5 ?
    H26A C26 H26C . . 109.5 ?
    H26B C26 H26C . . 109.5 ?
    C8 C27 C28 . . 113.3(2) ?
    C8 C27 H27A . . 108.9 ?
    C28 C27 H27A . . 108.9 ?
    C8 C27 H27B . . 108.9 ?
    C28 C27 H27B . . 108.9 ?
    H27A C27 H27B . . 107.7 ?
    C27 C28 H28A . . 109.5 ?
    C27 C28 H28B . . 109.5 ?
    H28A C28 H28B . . 109.5 ?
    C27 C28 H28C . . 109.5 ?
    H28A C28 H28C . . 109.5 ?
    H28B C28 H28C . . 109.5 ?
    C12 C29 C30 . . 112.86(17) ?
    C12 C29 H29A . . 109.0 ?
    C30 C29 H29A . . 109.0 ?
    C12 C29 H29B . . 109.0 ?
    C30 C29 H29B . . 109.0 ?
    H29A C29 H29B . . 107.8 ?
    C29 C30 H30A . . 109.5 ?
    C29 C30 H30B . . 109.5 ?
    H30A C30 H30B . . 109.5 ?
    C29 C30 H30C . . 109.5 ?
    H30A C30 H30C . . 109.5 ?
    H30B C30 H30C . . 109.5 ?
    C32 C31 C13 . . 118.9(2) ?
    C32' C31 C13 . . 119.5(2) ?
    C32 C31 H31A . . 107.6 ?
    C13 C31 H31A . . 107.6 ?
    C32 C31 H31B . . 107.6 ?
    C13 C31 H31B . . 107.6 ?
    H31A C31 H31B . . 107.0 ?
    C32' C31 H31C . . 106.4 ?
    C13 C31 H31C . . 107.9 ?
    C32' C31 H31D . . 107.7 ?
    C13 C31 H31D . . 107.7 ?
    H31C C31 H31D . . 107.0 ?
    H31C C32 H31D . . 82.8 ?
    C31 C32 H32A . . 109.5 ?
    C31 C32 H32B . . 109.5 ?
    H32A C32 H32B . . 109.5 ?
    C31 C32 H32C . . 109.5 ?
    H32A C32 H32C . . 109.5 ?
    H32B C32 H32C . . 109.5 ?
    C31 C32' H32D . . 109.5 ?
    C31 C32' H32E . . 109.5 ?
    H32D C32' H32E . . 109.5 ?
    C31 C32' H32F . . 109.5 ?
    H32D C32' H32F . . 109.5 ?
    H32E C32' H32F . . 109.5 ?
    C17 C33 C34 . . 112.30(17) ?
    C17 C33 H33A . . 109.1 ?
    C34 C33 H33A . . 109.1 ?
    C17 C33 H33B . . 109.1 ?
    C34 C33 H33B . . 109.1 ?
    H33A C33 H33B . . 107.9 ?
    C33 C34 H34A . . 109.5 ?
    C33 C34 H34B . . 109.5 ?
    H34A C34 H34B . . 109.5 ?
    C33 C34 H34C . . 109.5 ?
    H34A C34 H34C . . 109.5 ?
    H34B C34 H34C . . 109.5 ?
    C18 C35 C36 . . 113.27(17) ?
    C18 C35 H35A . . 108.9 ?
    C36 C35 H35A . . 108.9 ?
    C18 C35 H35B . . 108.9 ?
    C36 C35 H35B . . 108.9 ?
    H35A C35 H35B . . 107.7 ?
    C35 C36 H36A . . 109.5 ?
    C35 C36 H36B . . 109.5 ?
    H36A C36 H36B . . 109.5 ?
    C35 C36 H36C . . 109.5 ?
    H36A C36 H36C . . 109.5 ?
    H36B C36 H36C . . 109.5 ?
    O3A S1A O2A . . 117.97(10) ?
    O3A S1A O1A . . 114.00(9) ?
    O2A S1A O1A . . 113.34(9) ?
    O3A S1A C1A . . 104.86(10) ?
    O2A S1A C1A . . 103.69(10) ?
    O1A S1A C1A . . 100.22(9) ?
    S1A O1A Fe1 . . 129.34(8) y
    F1A C1A F3A . . 107.70(18) ?
    F1A C1A F2A . . 108.25(19) ?
    F3A C1A F2A . . 106.79(18) ?
    F1A C1A S1A . . 110.29(15) ?
    F3A C1A S1A . . 112.07(15) ?
    F2A C1A S1A . . 111.55(15) ?
loop_
    _geom_torsion_atom_site_label_1
    _geom_torsion_atom_site_label_2
    _geom_torsion_atom_site_label_3
    _geom_torsion_atom_site_label_4
    _geom_torsion_site_symmetry_1
    _geom_torsion_site_symmetry_2
    _geom_torsion_site_symmetry_3
    _geom_torsion_site_symmetry_4
    _geom_torsion
    _geom_torsion_publ_flag
    N2 Fe1 N1 C1 . . . . -176.28(16) ?
    N3 Fe1 N1 C1 . . . . 100.3(3) ?
    N4 Fe1 N1 C1 . . . . 17.74(16) ?
    O1A Fe1 N1 C1 . . . . -78.82(16) ?
    N2 Fe1 N1 C4 . . . . -8.70(16) ?
    N3 Fe1 N1 C4 . . . . -92.1(3) ?
    N4 Fe1 N1 C4 . . . . -174.68(16) ?
    O1A Fe1 N1 C4 . . . . 88.77(16) ?
    N1 Fe1 N2 C6 . . . . 9.46(17) ?
    N3 Fe1 N2 C6 . . . . 176.80(17) ?
    N4 Fe1 N2 C6 . . . . 92.8(3) ?
    O1A Fe1 N2 C6 . . . . -88.49(17) ?
    N1 Fe1 N2 C9 . . . . 176.31(17) ?
    N3 Fe1 N2 C9 . . . . -16.36(17) ?
    N4 Fe1 N2 C9 . . . . -100.3(3) ?
    O1A Fe1 N2 C9 . . . . 78.35(17) ?
    N1 Fe1 N3 C14 . . . . -90.9(3) ?
    N2 Fe1 N3 C14 . . . . -174.27(17) ?
    N4 Fe1 N3 C14 . . . . -8.30(17) ?
    O1A Fe1 N3 C14 . . . . 88.29(17) ?
    N1 Fe1 N3 C11 . . . . 98.4(3) ?
    N2 Fe1 N3 C11 . . . . 15.00(16) ?
    N4 Fe1 N3 C11 . . . . -179.04(16) ?
    O1A Fe1 N3 C11 . . . . -82.44(16) ?
    N1 Fe1 N4 C19 . . . . -15.57(16) ?
    N2 Fe1 N4 C19 . . . . -99.0(3) ?
    N3 Fe1 N4 C19 . . . . 177.07(16) ?
    O1A Fe1 N4 C19 . . . . 82.34(16) ?
    N1 Fe1 N4 C16 . . . . 174.72(17) ?
    N2 Fe1 N4 C16 . . . . 91.3(3) ?
    N3 Fe1 N4 C16 . . . . 7.36(16) ?
    O1A Fe1 N4 C16 . . . . -87.37(16) ?
    C4 N1 C1 C20 . . . . 177.06(18) ?
    Fe1 N1 C1 C20 . . . . -13.1(3) ?
    C4 N1 C1 C2 . . . . -1.3(2) ?
    Fe1 N1 C1 C2 . . . . 168.54(13) ?
    C20 C1 C2 C3 . . . . -176.16(19) ?
    N1 C1 C2 C3 . . . . 2.2(2) ?
    C20 C1 C2 C21 . . . . 4.0(3) ?
    N1 C1 C2 C21 . . . . -177.66(18) ?
    C1 C2 C3 C4 . . . . -2.1(2) ?
    C21 C2 C3 C4 . . . . 177.77(19) ?
    C1 C2 C3 C23 . . . . 179.52(19) ?
    C21 C2 C3 C23 . . . . -0.6(3) ?
    C1 N1 C4 C5 . . . . 177.24(19) ?
    Fe1 N1 C4 C5 . . . . 7.5(3) ?
    C1 N1 C4 C3 . . . . 0.0(2) ?
    Fe1 N1 C4 C3 . . . . -169.74(13) ?
    C2 C3 C4 C5 . . . . -175.89(19) ?
    C23 C3 C4 C5 . . . . 2.6(3) ?
    C2 C3 C4 N1 . . . . 1.4(2) ?
    C23 C3 C4 N1 . . . . 179.85(18) ?
    N1 C4 C5 C6 . . . . -3.6(3) ?
    C3 C4 C5 C6 . . . . 173.3(2) ?
    C4 C5 C6 N2 . . . . 4.5(3) ?
    C4 C5 C6 C7 . . . . -173.1(2) ?
    C9 N2 C6 C5 . . . . -178.31(19) ?
    Fe1 N2 C6 C5 . . . . -9.2(3) ?
    C9 N2 C6 C7 . . . . -0.5(2) ?
    Fe1 N2 C6 C7 . . . . 168.65(14) ?
    C5 C6 C7 C8 . . . . 177.9(2) ?
    N2 C6 C7 C8 . . . . 0.0(2) ?
    C5 C6 C7 C25 . . . . 3.7(3) ?
    N2 C6 C7 C25 . . . . -174.2(2) ?
    C6 C7 C8 C9 . . . . 0.5(2) ?
    C25 C7 C8 C9 . . . . 174.3(2) ?
    C6 C7 C8 C27 . . . . -175.5(2) ?
    C25 C7 C8 C27 . . . . -1.7(4) ?
    C6 N2 C9 C10 . . . . -178.53(19) ?
    Fe1 N2 C9 C10 . . . . 12.3(3) ?
    C6 N2 C9 C8 . . . . 0.8(2) ?
    Fe1 N2 C9 C8 . . . . -168.44(14) ?
    C7 C8 C9 C10 . . . . 178.5(2) ?
    C27 C8 C9 C10 . . . . -5.3(3) ?
    C7 C8 C9 N2 . . . . -0.8(2) ?
    C27 C8 C9 N2 . . . . 175.4(2) ?
    N2 C9 C10 C11 . . . . 0.1(3) ?
    C8 C9 C10 C11 . . . . -179.1(2) ?
    C9 C10 C11 N3 . . . . -1.7(3) ?
    C9 C10 C11 C12 . . . . 176.6(2) ?
    C14 N3 C11 C10 . . . . 178.29(19) ?
    Fe1 N3 C11 C10 . . . . -9.3(3) ?
    C14 N3 C11 C12 . . . . -0.2(2) ?
    Fe1 N3 C11 C12 . . . . 172.20(13) ?
    C10 C11 C12 C13 . . . . -177.9(2) ?
    N3 C11 C12 C13 . . . . 0.5(2) ?
    C10 C11 C12 C29 . . . . 2.8(3) ?
    N3 C11 C12 C29 . . . . -178.71(18) ?
    C11 C12 C13 C14 . . . . -0.6(2) ?
    C29 C12 C13 C14 . . . . 178.6(2) ?
    C11 C12 C13 C31 . . . . 179.8(2) ?
    C29 C12 C13 C31 . . . . -0.9(4) ?
    C11 N3 C14 C15 . . . . 179.5(2) ?
    Fe1 N3 C14 C15 . . . . 7.1(3) ?
    C11 N3 C14 C13 . . . . -0.2(2) ?
    Fe1 N3 C14 C13 . . . . -172.55(14) ?
    C12 C13 C14 C15 . . . . -179.1(2) ?
    C31 C13 C14 C15 . . . . 0.4(4) ?
    C12 C13 C14 N3 . . . . 0.5(2) ?
    C31 C13 C14 N3 . . . . -179.9(2) ?
    N3 C14 C15 C16 . . . . -1.7(4) ?
    C13 C14 C15 C16 . . . . 178.0(2) ?
    C14 C15 C16 N4 . . . . 0.6(3) ?
    C14 C15 C16 C17 . . . . -177.2(2) ?
    C19 N4 C16 C15 . . . . -176.66(19) ?
    Fe1 N4 C16 C15 . . . . -5.1(3) ?
    C19 N4 C16 C17 . . . . 1.4(2) ?
    Fe1 N4 C16 C17 . . . . 172.91(13) ?
    C15 C16 C17 C18 . . . . 176.11(19) ?
    N4 C16 C17 C18 . . . . -1.9(2) ?
    C15 C16 C17 C33 . . . . -6.5(3) ?
    N4 C16 C17 C33 . . . . 175.49(17) ?
    C16 C17 C18 C19 . . . . 1.6(2) ?
    C33 C17 C18 C19 . . . . -175.66(19) ?
    C16 C17 C18 C35 . . . . -178.72(19) ?
    C33 C17 C18 C35 . . . . 4.0(3) ?
    C16 N4 C19 C20 . . . . 179.99(18) ?
    Fe1 N4 C19 C20 . . . . 8.4(3) ?
    C16 N4 C19 C18 . . . . -0.4(2) ?
    Fe1 N4 C19 C18 . . . . -171.93(13) ?
    C17 C18 C19 C20 . . . . 178.81(19) ?
    C35 C18 C19 C20 . . . . -0.9(3) ?
    C17 C18 C19 N4 . . . . -0.8(2) ?
    C35 C18 C19 N4 . . . . 179.49(17) ?
    N1 C1 C20 C19 . . . . -1.2(3) ?
    C2 C1 C20 C19 . . . . 176.93(19) ?
    N4 C19 C20 C1 . . . . 3.7(3) ?
    C18 C19 C20 C1 . . . . -175.94(19) ?
    C3 C2 C21 C22 . . . . 91.9(3) ?
    C1 C2 C21 C22 . . . . -88.3(3) ?
    C2 C3 C23 C24 . . . . 90.5(3) ?
    C4 C3 C23 C24 . . . . -87.6(3) ?
    C8 C7 C25 C26 . . . . -93.2(3) ?
    C6 C7 C25 C26 . . . . 79.7(3) ?
    C7 C8 C27 C28 . . . . 96.3(3) ?
    C9 C8 C27 C28 . . . . -79.0(3) ?
    C13 C12 C29 C30 . . . . -93.5(3) ?
    C11 C12 C29 C30 . . . . 85.6(2) ?
    C12 C13 C31 C32 . . . . 92.8(4) ?
    C14 C13 C31 C32 . . . . -86.7(3) ?
    C12 C13 C31 C32' . . . . -108.5(3) ?
    C14 C13 C31 C32' . . . . 72.0(4) ?
    C18 C17 C33 C34 . . . . 101.2(2) ?
    C16 C17 C33 C34 . . . . -75.7(2) ?
    C17 C18 C35 C36 . . . . -97.2(2) ?
    C19 C18 C35 C36 . . . . 82.4(3) ?
    O3A S1A O1A Fe1 . . . . -69.33(13) ?
    O2A S1A O1A Fe1 . . . . 69.37(13) ?
    C1A S1A O1A Fe1 . . . . 179.23(11) ?
    N1 Fe1 O1A S1A . . . . -2.03(12) ?
    N2 Fe1 O1A S1A . . . . 88.37(12) ?
    N3 Fe1 O1A S1A . . . . 178.16(11) ?
    N4 Fe1 O1A S1A . . . . -91.95(12) ?
    O3A S1A C1A F1A . . . . 61.84(19) ?
    O2A S1A C1A F1A . . . . -62.50(18) ?
    O1A S1A C1A F1A . . . . -179.77(16) ?
    O3A S1A C1A F3A . . . . -178.18(15) ?
    O2A S1A C1A F3A . . . . 57.48(17) ?
    O1A S1A C1A F3A . . . . -59.79(17) ?
    O3A S1A C1A F2A . . . . -58.49(18) ?
    O2A S1A C1A F2A . . . . 177.17(15) ?
    O1A S1A C1A F2A . . . . 59.90(17) ?
data_global
_journal_date_recd_electronic     2008-09-26
_journal_date_accepted     2008-09-29
_journal_name_full     'Acta Crystallographica, Section E'
_journal_year     2008
_journal_volume     64
_journal_issue     11
_journal_page_first     m1366
_journal_page_last     m1366
_journal_paper_category     QM
_journal_coeditor_code     HB2808
_publ_contact_author_name     'Prof. George B. Richter-Addo'
_publ_contact_author_address
;
   Department of Chemistry and Biochemistry
   University of Oklahoma
   620 Parrington Oval, Room 208
   Norman, OK  73019-3051  USA
;
_publ_contact_author_email     grichteraddo@ou.edu
_publ_contact_author_fax     0E*****
_publ_contact_author_phone     0E*****
_publ_section_title
;
(2,3,7,8,12,13,17,18-Octaethylporphinato)(trifluoromethanesulfonato)iron(III)
;
loop_
    _publ_author_name
    _publ_author_address
    'Xu, Nan'
;  Department of Chemistry and Biochemistry
   University of Oklahoma
   620 Parrington Oval
   Norman, OK 73019, USA
;
    'Powell, Douglas R.'
;  Department of Chemistry and Biochemistry
   University of Oklahoma
   620 Parrington Oval
   Norman, OK 73019, USA
;
    'Richter-Addo, George B.'
;  Department of Chemistry and Biochemistry
   University of Oklahoma
   620 Parrington Oval
   Norman, OK 73019, USA
;
