# Supplementary material for: (2,3,7,8,12,13,17,18-Octa­ethyl­por­phin­ato)(trifluoro­methane­sulfonato)iron(III)
Source: Acta Crystallogr Sect E Struct Rep Online. 2008 Oct 4;64(Pt 11):m1366. doi: 10.1107/S1600536808031504 (PMC2959619; doi:10.1107/S1600536808031504)
Supplement: Supplementary file 2 [file e-64-m1366-Isup2.hkl]

# 
# h,k,l, Fc-squared, Fo-squared, sigma(Fo-squared) and status flag 
# 
data_I
_shelx_title ' 08005 in P-1' 
_shelx_refln_list_code          4 
_shelx_F_calc_maximum      317.13 
_exptl_crystal_F_000       774.00 
_reflns_d_resolution_high  0.8107 
 
loop_ 
 _symmetry_equiv_pos_as_xyz 
 'x, y, z' 
 '-x, -y, -z' 
 
_cell_length_a    12.2180 
_cell_length_b    12.7994 
_cell_length_c    13.8028 
_cell_angle_alpha  96.324 
_cell_angle_beta  115.007 
_cell_angle_gamma 111.721 
 
_shelx_F_squared_multiplier     1.000 
 
loop_ 
 _refln_index_h 
 _refln_index_k 
 _refln_index_l 
 _refln_F_squared_calc 
 _refln_F_squared_meas 
 _refln_F_squared_sigma 
 _refln_observed_status 
   1   0   0    23762.64    22614.06    389.04 o 
   2   0   0     7209.68     7183.70    101.79 o 
   3   0   0      326.39      301.62      4.69 o 
   4   0   0      791.03      852.41     12.59 o 
   5   0   0     2787.82     2970.35     42.58 o 
   6   0   0      276.74      252.36      4.43 o 
   7   0   0      897.74      864.32     22.87 o 
   8   0   0      303.53      284.71      6.17 o 
   9   0   0      638.31      613.45     11.78 o 
  10   0   0      276.28      237.87      7.27 o 
  11   0   0       37.24       34.88      3.46 o 
  12   0   0       11.22       11.44      2.76 o 
 -12   1   0      138.67      143.19      6.92 o 
 -11   1   0       97.42       98.74      4.75 o 
 -10   1   0        2.87        3.71      1.99 o 
  -9   1   0       24.33       28.35      4.02 o 
  -8   1   0     1997.74     1972.24     33.49 o 
  -7   1   0     1571.57     1545.56     22.75 o 
  -6   1   0      730.85      786.45     11.90 o 
  -5   1   0       72.62       80.58      1.82 o 
  -4   1   0      679.31      664.46      9.89 o 
  -3   1   0     1031.25     1093.39     15.81 o 
  -2   1   0     3302.59     3437.96     48.89 o 
  -1   1   0     8507.71     8417.48    137.80 o 
   0   1   0      589.99      662.04     11.12 o 
   1   1   0      111.43       62.54      1.24 o 
   2   1   0     2695.17     2970.00     48.27 o 
   3   1   0     6242.31     6878.16     97.50 o 
   4   1   0     2922.00     3304.50     47.23 o 
   5   1   0     1031.71     1031.49     15.33 o 
   6   1   0        7.01        8.02      0.92 o 
   7   1   0      391.46      384.81      7.70 o 
   8   1   0      438.15      436.39      8.75 o 
   9   1   0     1323.45     1311.68     23.23 o 
  10   1   0      602.78      544.55     24.75 o 
  11   1   0      235.23      213.52     10.67 o 
 -12   2   0       28.17       50.04      3.94 o 
 -11   2   0       15.74       11.24      2.59 o 
 -10   2   0       15.19       14.83      2.35 o 
  -9   2   0      382.24      369.44     10.58 o 
  -8   2   0       31.06       36.91      2.85 o 
  -7   2   0     1035.51      994.98     14.94 o 
  -6   2   0      210.27      204.50      3.66 o 
  -5   2   0      124.91      111.84      2.22 o 
  -4   2   0      901.35      849.33     12.47 o 
  -3   2   0      419.69      482.68      7.19 o 
  -2   2   0       39.98       42.74      1.60 o 
  -1   2   0       75.71       51.57      1.43 o 
   0   2   0      924.64      948.56     22.23 o 
   1   2   0     9967.86    10675.01    151.03 o 
   2   2   0     5471.54     5549.14     78.75 o 
   3   2   0     3626.73     3610.44     51.51 o 
   4   2   0     1671.30     1678.64     24.40 o 
   5   2   0      417.19      392.56      6.41 o 
   6   2   0       12.41       11.35      1.49 o 
   7   2   0        1.47        1.99      1.27 o 
   8   2   0      429.63      447.58      9.08 o 
   9   2   0     1362.36     1337.60     23.80 o 
  10   2   0      131.71      112.27      4.95 o 
  11   2   0        4.43        0.44      3.56 o 
 -13   3   0      218.00      257.02     10.09 o 
 -12   3   0      268.16      283.02      8.65 o 
 -11   3   0     1674.67     1658.79     40.12 o 
 -10   3   0       23.03       22.04      2.79 o 
  -9   3   0       69.72       65.99      2.62 o 
  -8   3   0      228.70      194.49      4.72 o 
  -7   3   0     1312.21     1213.71     17.99 o 
  -6   3   0      869.72      643.15      9.80 o 
  -5   3   0      621.34      593.81      9.00 o 
  -4   3   0     1822.51     1710.42     24.67 o 
  -3   3   0       66.00       40.98      1.36 o 
  -2   3   0      604.35      507.71      7.51 o 
  -1   3   0     3878.36     3840.04     54.56 o 
   0   3   0        1.77        5.10      1.65 o 
   1   3   0     5148.20     5908.25    115.24 o 
   2   3   0     5332.32     6176.20     87.66 o 
   3   3   0      115.05      131.47      2.57 o 
   4   3   0       29.39       34.12      1.30 o 
   5   3   0      431.09      437.27      7.13 o 
   6   3   0      672.12      702.55     12.90 o 
   7   3   0        9.41       14.57      1.67 o 
   8   3   0       39.96       37.36      3.16 o 
   9   3   0       60.00       69.58      4.02 o 
  10   3   0      154.46      171.24      7.92 o 
 -13   4   0       70.35       83.97      4.85 o 
 -12   4   0      320.08      291.78      8.78 o 
 -11   4   0       50.15       48.85      3.68 o 
 -10   4   0       19.14       17.55      2.44 o 
  -9   4   0       18.24       27.36      2.04 o 
  -8   4   0      182.51      177.81     11.47 o 
  -7   4   0        6.27        8.64      0.86 o 
  -6   4   0      158.83      129.59      2.53 o 
  -5   4   0      182.67      170.39      3.66 o 
  -4   4   0     1648.74     1627.08     27.12 o 
  -3   4   0     8484.61     8142.55    115.53 o 
  -2   4   0     3783.33     3524.60     50.15 o 
  -1   4   0     2596.96     2414.37     36.49 o 
   0   4   0       93.34       73.11      1.53 o 
   1   4   0      231.92      249.06      4.08 o 
   2   4   0       10.36       12.16      0.88 o 
   3   4   0      460.68      446.65      7.09 o 
   4   4   0     1787.26     1678.89     24.59 o 
   5   4   0     7687.49     8140.90    133.69 o 
   6   4   0     1330.09     1384.20     30.06 o 
   7   4   0     1397.55     1454.00     31.78 o 
   8   4   0      125.36      156.06      5.84 o 
   9   4   0       21.58       37.47      3.52 o 
  10   4   0      206.51      217.49     10.68 o 
 -13   5   0      365.45      393.98     17.96 o 
 -12   5   0       12.61       13.50      2.75 o 
 -11   5   0      753.26      717.33     16.85 o 
 -10   5   0      564.57      518.55     15.29 o 
  -9   5   0     1019.58     1012.86     17.97 o 
  -8   5   0      207.07      169.59     21.51 o 
  -7   5   0      228.43      215.34      4.74 o 
  -6   5   0      414.92      416.79      7.84 o 
  -5   5   0      679.23      727.39     12.73 o 
  -4   5   0       16.28       22.60      2.14 o 
  -3   5   0      118.57      106.65      2.73 o 
  -2   5   0     1072.99      968.18     14.20 o 
  -1   5   0      583.14      502.87      7.66 o 
   0   5   0      162.23      223.35      6.48 o 
   1   5   0      507.26      505.47      9.07 o 
   2   5   0     5205.22     5670.13     81.95 o 
   3   5   0     1497.22     1634.28     23.93 o 
   4   5   0      189.21      210.90      4.81 o 
   5   5   0      252.84      230.79      6.94 o 
   6   5   0      119.70      148.21      5.40 o 
   7   5   0      444.38      442.14     11.72 o 
   8   5   0      417.85      449.77     12.12 o 
   9   5   0      181.38      227.43      7.86 o 
 -13   6   0        0.78       -1.74      2.43 o 
 -12   6   0        7.13        6.52      4.21 o 
 -11   6   0       21.22       26.69      3.09 o 
 -10   6   0      859.48      845.20     15.49 o 
  -9   6   0     1613.06     1621.14     34.17 o 
  -8   6   0      257.49      300.25      6.34 o 
  -7   6   0      207.25      200.36      4.55 o 
  -6   6   0      494.70      468.04      8.73 o 
  -5   6   0     1329.13     1277.56     21.74 o 
  -4   6   0       89.87      109.69      2.21 o 
  -3   6   0       48.18       28.44      1.09 o 
  -2   6   0      167.71      113.40      2.28 o 
  -1   6   0      247.55      232.44      3.97 o 
   0   6   0      288.10      353.06      6.53 o 
   1   6   0     1980.66     1968.99     28.56 o 
   2   6   0      173.55      136.46      4.45 o 
   3   6   0      977.27      958.52     19.05 o 
   4   6   0       50.82       50.83      3.05 o 
   5   6   0       31.77       24.68      3.26 o 
   6   6   0     1091.38     1082.60     24.57 o 
   7   6   0      680.45      604.36     15.21 o 
   8   6   0      518.56      502.25     14.09 o 
 -13   7   0       13.91       11.86      2.89 o 
 -12   7   0       57.72       44.06      3.71 o 
 -11   7   0       68.48       60.64      3.02 o 
 -10   7   0       50.83       43.66      3.45 o 
  -9   7   0      125.45      129.52      3.78 o 
  -8   7   0     1143.42     1087.31     25.14 o 
  -7   7   0     1162.36      999.02     17.55 o 
  -6   7   0     5795.71     6128.90    100.56 o 
  -5   7   0     4872.12     4851.35     84.48 o 
  -4   7   0     4605.53     4723.01     67.33 o 
  -3   7   0        4.52        3.82      0.72 o 
  -2   7   0      307.62      263.35      4.48 o 
  -1   7   0      259.59      197.95      3.57 o 
   0   7   0     2139.11     2084.74     47.03 o 
   1   7   0        1.33        3.28      1.28 o 
   2   7   0       13.57       17.63      2.22 o 
   3   7   0      164.49      158.55      4.16 o 
   4   7   0      255.74      245.53      7.33 o 
   5   7   0      380.53      332.99      9.38 o 
   6   7   0       69.15       77.93      4.31 o 
   7   7   0        6.34        2.70      2.33 o 
   8   7   0       13.91       14.39      2.86 o 
 -13   8   0      281.72      285.54      9.85 o 
 -12   8   0      749.44      781.77     20.79 o 
 -11   8   0      235.09      243.90      6.07 o 
 -10   8   0       24.50       19.80      1.99 o 
  -9   8   0      836.28      814.95     14.97 o 
  -8   8   0      568.28      584.90     11.06 o 
  -7   8   0      122.74      130.98      3.60 o 
  -6   8   0        5.80        4.40      1.45 o 
  -5   8   0      528.96      514.29      9.61 o 
  -4   8   0     1074.28     1120.20     16.68 o 
  -3   8   0       41.86       34.63      1.40 o 
  -2   8   0      475.18      548.24      8.63 o 
  -1   8   0       23.96       26.57      1.72 o 
   0   8   0       88.38       82.96      2.74 o 
   1   8   0      131.39      143.31      3.84 o 
   2   8   0      312.82      320.95      6.88 o 
   3   8   0      874.44      891.83     20.39 o 
   4   8   0      516.08      536.23     13.52 o 
   5   8   0      608.49      606.89     15.23 o 
   6   8   0        1.48        0.26      2.22 o 
   7   8   0       22.57       25.07      3.29 o 
 -13   9   0      103.71      100.98      5.19 o 
 -12   9   0        4.61        3.97      1.94 o 
 -11   9   0       12.78        9.75      1.98 o 
 -10   9   0       11.91        8.69      1.79 o 
  -9   9   0      124.83      113.35      3.66 o 
  -8   9   0      765.94      791.41     14.51 o 
  -7   9   0        6.00        7.03      1.70 o 
  -6   9   0      138.75      101.16      5.01 o 
  -5   9   0     1363.08     1322.01     22.81 o 
  -4   9   0      759.39      668.96     13.84 o 
  -3   9   0      842.56      749.68     11.58 o 
  -2   9   0      410.90      393.65      7.85 o 
  -1   9   0       46.99       62.19      2.48 o 
   0   9   0      119.38      114.58      3.68 o 
   1   9   0      239.68      203.64      5.03 o 
   2   9   0       70.96       51.47      2.62 o 
   3   9   0      484.83      495.06     14.81 o 
   4   9   0      137.04      156.11      6.02 o 
   5   9   0       56.47       63.92      4.29 o 
   6   9   0        2.33        2.82      2.41 o 
 -13  10   0       93.28      110.22      5.38 o 
 -12  10   0      131.29      141.66      5.84 o 
 -11  10   0      563.20      584.92     11.78 o 
 -10  10   0      274.58      263.37      7.57 o 
  -9  10   0       50.30       48.28      4.29 o 
  -8  10   0      114.39      111.59      3.61 o 
  -7  10   0      194.55      181.11      4.61 o 
  -6  10   0      169.64      151.26      4.04 o 
  -5  10   0     1237.65     1214.07     21.20 o 
  -4  10   0      101.92       82.49      3.84 o 
  -3  10   0       90.40       79.44      2.86 o 
  -2  10   0       96.36      108.80      3.43 o 
  -1  10   0      383.30      397.42      8.20 o 
   0  10   0      313.76      315.46      6.97 o 
   1  10   0      202.20      212.59      6.82 o 
   2  10   0      493.13      456.04     11.95 o 
   3  10   0       11.69        7.67      2.52 o 
   4  10   0      230.26      240.02      8.02 o 
   5  10   0       71.30       77.49      4.69 o 
 -13  11   0       26.18       18.77      3.33 o 
 -12  11   0       30.21       32.87      5.00 o 
 -11  11   0      130.01      146.46      5.84 o 
 -10  11   0      170.90      186.92      5.20 o 
  -9  11   0       75.32       73.10      3.18 o 
  -8  11   0       75.36       79.20      4.03 o 
  -7  11   0       82.29       91.95      3.37 o 
  -6  11   0      151.26      170.75      5.79 o 
  -5  11   0      428.91      377.35      9.95 o 
  -4  11   0      302.26      305.98      8.51 o 
  -3  11   0      849.80      843.68     15.57 o 
  -2  11   0     1041.53     1043.86     18.94 o 
  -1  11   0      164.97      143.03      4.23 o 
   0  11   0        1.99        5.62      1.73 o 
   1  11   0      677.15      593.46     14.79 o 
   2  11   0      158.13      160.97      6.23 o 
   3  11   0       37.12       25.41      3.25 o 
   4  11   0        1.77        0.68      2.41 o 
 -12  12   0        0.13        1.04      2.01 o 
 -11  12   0       62.98       58.40      3.30 o 
 -10  12   0        1.10       -1.03      1.82 o 
  -9  12   0       19.32       12.87      1.97 o 
  -8  12   0        2.15        1.94      3.35 o 
  -7  12   0      148.36      134.29      6.91 o 
  -6  12   0       69.32       57.97      5.48 o 
  -5  12   0       98.72       85.11      4.55 o 
  -4  12   0      469.37      454.47     11.75 o 
  -3  12   0      614.93      581.98     14.30 o 
  -2  12   0      535.43      545.51     10.97 o 
  -1  12   0      236.05      202.88      5.44 o 
   0  12   0      611.58      585.96     11.87 o 
   1  12   0      331.08      360.65     10.41 o 
   2  12   0      413.96      412.52     11.68 o 
 -12  13   0      169.08      182.24     13.33 o 
 -11  13   0       69.13       68.34      4.48 o 
 -10  13   0      188.65      189.93      6.88 o 
  -9  13   0       54.17       50.22      5.08 o 
  -8  13   0       32.23       36.23      3.45 o 
  -7  13   0      483.30      495.58     14.93 o 
  -6  13   0      221.34      234.19      7.55 o 
  -5  13   0      250.25      270.04      8.28 o 
  -4  13   0       10.80       10.90      2.71 o 
  -3  13   0     1325.38     1225.35     27.45 o 
  -2  13   0      142.31      166.14      7.20 o 
  -1  13   0      323.33      330.17      8.48 o 
   0  13   0      198.44      212.94      7.39 o 
   1  13   0      122.24      117.18      5.58 o 
 -11  14   0      259.95      288.45      9.21 o 
 -10  14   0       46.72       47.57      4.07 o 
  -9  14   0        2.30        2.22      2.47 o 
  -8  14   0      219.47      198.46      7.11 o 
  -7  14   0        1.05       -1.32      2.32 o 
  -6  14   0      275.59      272.95      8.61 o 
  -5  14   0       27.69       30.91      5.43 o 
  -4  14   0       85.62      121.15      5.54 o 
  -3  14   0        2.77        1.83      2.46 o 
  -2  14   0        4.94        2.20      2.36 o 
  -1  14   0       16.45       19.20      2.96 o 
  -9  15   0       53.04       51.60      4.36 o 
  -8  15   0      199.20      186.22      7.08 o 
  -7  15   0      119.87      121.76      5.76 o 
  -6  15   0      322.93      350.22     10.46 o 
  -5  15   0      379.01      418.03     11.79 o 
  -4  15   0       41.64       41.55      4.02 o 
  -3  15   0        8.38       15.00      2.98 o 
   2 -15   1      103.85       97.77      5.12 o 
   3 -15   1        2.88       -0.55      2.46 o 
   4 -15   1        2.69        3.92      2.67 o 
   5 -15   1        8.32        5.21      2.78 o 
   6 -15   1      104.14       96.12      5.22 o 
   7 -15   1        0.92       -1.33      2.55 o 
   8 -15   1       17.33        8.93      2.88 o 
   9 -15   1       19.31       16.83      3.13 o 
   0 -14   1      114.07      135.95      7.20 o 
   1 -14   1       54.71       67.41      4.23 o 
   2 -14   1      124.91      128.12      5.94 o 
   3 -14   1      127.26      125.66      5.52 o 
   4 -14   1        3.55        0.86      2.94 o 
   5 -14   1      155.47      188.58      6.90 o 
   6 -14   1      145.11      158.57      6.28 o 
   7 -14   1      237.22      235.09      7.89 o 
   8 -14   1       12.09       19.51      3.40 o 
   9 -14   1        0.40       -0.43      2.39 o 
  10 -14   1       47.89       51.92      4.19 o 
  -2 -13   1      100.23      107.34      5.53 o 
  -1 -13   1       60.49       55.31      6.53 o 
   0 -13   1       48.34       40.96      3.17 o 
   1 -13   1        2.57        0.56      1.76 o 
   2 -13   1      421.60      428.70     11.69 o 
   3 -13   1      138.34      134.86      5.54 o 
   4 -13   1       89.58       78.88      4.37 o 
   5 -13   1       35.51       38.32      3.43 o 
   6 -13   1        4.58        1.97      2.22 o 
   7 -13   1      329.03      301.73      8.93 o 
   8 -13   1      782.89      737.44     17.79 o 
   9 -13   1      461.87      423.55     11.53 o 
  10 -13   1       64.11       56.55      4.09 o 
  11 -13   1      633.54      632.88     36.98 o 
  -3 -12   1       80.66       87.07      4.99 o 
  -2 -12   1      102.79      101.84      5.13 o 
  -1 -12   1      167.66      156.04      4.78 o 
   0 -12   1      263.23      239.35      6.11 o 
   1 -12   1      570.92      560.84     11.29 o 
   2 -12   1     1507.52     1537.71     28.12 o 
   3 -12   1      546.63      536.00     13.41 o 
   4 -12   1        6.44        1.68      3.57 o 
   5 -12   1       11.53       10.27      2.36 o 
   6 -12   1      435.77      472.87     12.10 o 
   7 -12   1      856.19      822.27     19.14 o 
   8 -12   1      561.79      568.73     14.14 o 
   9 -12   1        7.61        8.06      1.95 o 
  10 -12   1      282.44      308.07      7.33 o 
  11 -12   1      141.83      153.11      5.95 o 
  12 -12   1        0.53       -1.60      3.69 o 
  -4 -11   1       21.04       22.95      3.14 o 
  -3 -11   1        0.05       -0.03      2.31 o 
  -2 -11   1      342.14      312.13      9.21 o 
  -1 -11   1      171.01      176.53      5.71 o 
   0 -11   1      349.02      348.60      7.66 o 
   1 -11   1      621.12      620.92     12.08 o 
   2 -11   1        3.98       -0.69      1.97 o 
   3 -11   1       93.43       82.61      3.10 o 
   4 -11   1      191.05      194.13      6.28 o 
   5 -11   1      398.92      361.45      9.61 o 
   6 -11   1      442.92      446.82     11.36 o 
   7 -11   1       95.47       96.38      3.40 o 
   8 -11   1       53.58       35.53      2.52 o 
   9 -11   1      484.42      488.03     17.36 o 
  10 -11   1       65.04       62.08      3.17 o 
  11 -11   1      336.28      347.18      8.63 o 
  12 -11   1       36.24       40.51      3.04 o 
  -5 -10   1        1.75        0.25      2.35 o 
  -4 -10   1        6.32        6.90      3.44 o 
  -3 -10   1      532.32      515.54     13.28 o 
  -2 -10   1      424.73      384.02     10.33 o 
  -1 -10   1      440.92      469.38      9.55 o 
   0 -10   1       32.06       42.32      2.46 o 
   1 -10   1     1563.70     1561.51     27.22 o 
   2 -10   1     1412.94     1453.90     25.41 o 
   3 -10   1     2024.76     1971.87     33.84 o 
   4 -10   1     1092.36     1069.71     23.53 o 
   5 -10   1      257.27      246.02      5.50 o 
   6 -10   1       65.25       68.98      2.68 o 
   7 -10   1      452.83      413.36      8.40 o 
   8 -10   1      278.68      268.64      6.18 o 
   9 -10   1       51.89       56.16      2.80 o 
  10 -10   1      319.47      326.06      7.38 o 
  11 -10   1      213.39      217.63      5.81 o 
  12 -10   1      154.56      186.09      6.82 o 
  -6  -9   1        0.46       -1.55      2.53 o 
  -5  -9   1      597.54      596.45     15.13 o 
  -4  -9   1     1158.70     1211.82     27.28 o 
  -3  -9   1     1362.58     1267.18     25.77 o 
  -2  -9   1       39.97       59.49      3.47 o 
  -1  -9   1      277.48      279.02      6.23 o 
   0  -9   1      158.81      170.32      4.57 o 
   1  -9   1     2452.27     2554.82     87.03 o 
   2  -9   1     1049.85     1103.52     19.43 o 
   3  -9   1     1325.47     1267.22     38.77 o 
   4  -9   1      324.69      305.57      6.26 o 
   5  -9   1      330.98      337.97      6.87 o 
   6  -9   1       13.91       34.60      2.04 o 
   7  -9   1      559.00      539.44     10.33 o 
   8  -9   1      247.54      206.37      5.08 o 
   9  -9   1       71.60       74.96      3.02 o 
  10  -9   1        1.69        1.04      1.61 o 
  11  -9   1      176.33      198.51      5.42 o 
  12  -9   1      773.52      797.54     18.97 o 
  13  -9   1       13.22       16.42      3.10 o 
  -7  -8   1       12.17       11.27      2.69 o 
  -6  -8   1       93.34       89.02      4.66 o 
  -5  -8   1      104.37      130.64      6.44 o 
  -4  -8   1      230.42      204.76      6.91 o 
  -3  -8   1        9.07        6.31      2.38 o 
  -2  -8   1       21.87       22.33      1.95 o 
  -1  -8   1      626.67      601.92     11.77 o 
   0  -8   1     1828.93     1786.14     41.48 o 
   1  -8   1       70.42       43.78      2.04 o 
   2  -8   1        2.35        1.67      0.70 o 
   3  -8   1      810.07      846.05     12.81 o 
   4  -8   1     6473.22     6852.73    112.33 o 
   5  -8   1     2261.76     2211.32     37.11 o 
   6  -8   1     3121.29     3111.91    166.14 o 
   7  -8   1     1835.65     1809.54     30.81 o 
   8  -8   1      722.09      695.13     12.90 o 
   9  -8   1        0.18       -0.82      1.41 o 
  10  -8   1        8.19        7.57      1.77 o 
  11  -8   1     1297.23     1222.09     62.32 o 
  12  -8   1      271.23      279.33      8.62 o 
  13  -8   1      321.25      365.02     10.59 o 
  -8  -7   1      445.05      452.61     12.55 o 
  -7  -7   1      123.80      125.16      5.45 o 
  -6  -7   1      494.06      503.46     12.99 o 
  -5  -7   1        0.57        0.26      1.84 o 
  -4  -7   1        1.48        1.59      1.36 o 
  -3  -7   1      225.62      212.28      7.82 o 
  -2  -7   1      188.54      127.87      8.06 o 
  -1  -7   1     1432.27     1586.63     27.24 o 
   0  -7   1       22.79       11.82      1.21 o 
   1  -7   1      184.43      159.43      2.99 o 
   2  -7   1      808.33      854.25     12.79 o 
   3  -7   1      210.77      266.42      4.67 o 
   4  -7   1     1511.00     1498.74     21.90 o 
   5  -7   1     4704.56     5003.74     82.28 o 
   6  -7   1     1035.84     1008.15     17.62 o 
   7  -7   1       36.68       48.51      2.25 o 
   8  -7   1      149.56      156.85      4.33 o 
   9  -7   1      494.10      480.08      9.51 o 
  10  -7   1     2781.00     2827.76     47.74 o 
  11  -7   1      485.59      472.72     12.16 o 
  12  -7   1      107.71       92.70      4.80 o 
  13  -7   1        5.58        1.30      3.53 o 
  -9  -6   1       30.14       25.33      3.14 o 
  -8  -6   1       97.21      103.72      4.98 o 
  -7  -6   1      251.68      262.93      8.10 o 
  -6  -6   1      223.91      208.65      6.70 o 
  -5  -6   1      846.27      847.86     19.37 o 
  -4  -6   1     1202.37     1174.26     20.72 o 
  -3  -6   1      237.34      229.60      6.37 o 
  -2  -6   1       45.45       62.38      2.49 o 
  -1  -6   1      214.67      201.55      4.45 o 
   0  -6   1      115.93      137.62      5.50 o 
   1  -6   1       38.80       19.37      0.90 o 
   2  -6   1      191.16      134.89      3.02 o 
   3  -6   1     1403.39     1465.44     21.32 o 
   4  -6   1        4.66        5.21      0.92 o 
   5  -6   1     1203.53     1151.34     19.71 o 
   6  -6   1      478.20      463.23      8.71 o 
   7  -6   1      241.05      201.69      4.61 o 
   8  -6   1     4534.51     4588.68     75.89 o 
   9  -6   1     1701.46     1686.08     29.51 o 
  10  -6   1      178.26      168.88      5.88 o 
  11  -6   1      207.32      199.05      6.72 o 
  12  -6   1       17.80       14.18      3.29 o 
  13  -6   1      127.74      117.57      5.65 o 
  -9  -5   1       46.86       32.46      3.44 o 
  -8  -5   1      110.45      127.87      6.40 o 
  -7  -5   1     1057.36     1088.86     24.55 o 
  -6  -5   1      157.05      171.36      5.70 o 
  -5  -5   1      267.59      244.98      5.49 o 
  -4  -5   1     1575.47     1591.37     27.35 o 
  -3  -5   1        2.15        2.63      0.69 o 
  -2  -5   1       68.41       55.40      1.49 o 
  -1  -5   1      509.01      750.17     13.21 o 
   0  -5   1     6456.28     6650.49    113.03 o 
   1  -5   1      978.89      831.06     12.29 o 
   2  -5   1     3137.36     2907.61     41.54 o 
   3  -5   1     1768.12     1575.90     22.79 o 
   4  -5   1      240.34      162.22      6.08 o 
   5  -5   1      941.24     1024.52     17.59 o 
   6  -5   1      266.26      291.64      5.85 o 
   7  -5   1       66.66       89.03      2.96 o 
   8  -5   1      184.36      201.93      6.22 o 
   9  -5   1        0.62       -0.34      1.63 o 
  10  -5   1      481.75      491.13     12.24 o 
  11  -5   1       13.02       13.36      2.66 o 
  12  -5   1      109.84      110.23      5.25 o 
  13  -5   1       47.11       50.53      4.24 o 
 -10  -4   1       14.77       15.28      2.83 o 
  -9  -4   1       38.95       33.42      3.32 o 
  -8  -4   1      423.26      380.93     10.31 o 
  -7  -4   1      136.35      149.57      5.34 o 
  -6  -4   1      498.46      530.96     12.77 o 
  -5  -4   1     1415.51     1504.08     27.67 o 
  -4  -4   1      449.90      431.65      6.96 o 
  -3  -4   1      407.09      509.20      7.92 o 
  -2  -4   1       20.61       19.67      0.88 o 
  -1  -4   1      112.31      112.09      2.61 o 
   0  -4   1      122.72       73.87      1.94 o 
   1  -4   1      110.70      140.14      2.40 o 
   2  -4   1      604.52      505.23      7.58 o 
   3  -4   1      882.22      756.33     11.16 o 
   4  -4   1      608.42      561.38      8.47 o 
   5  -4   1     2212.67     2079.21     34.63 o 
   6  -4   1      353.86      298.42      4.99 o 
   7  -4   1      194.12      152.71      3.71 o 
   8  -4   1       69.44       81.93      4.98 o 
   9  -4   1     1493.16     1486.88     31.66 o 
  10  -4   1      324.26      279.05      8.07 o 
  11  -4   1     1753.84     1670.76     35.98 o 
  12  -4   1      757.74      800.72     19.10 o 
 -11  -3   1        0.85        0.71      2.09 o 
 -10  -3   1      146.14      164.64      6.18 o 
  -9  -3   1      264.39      262.24      7.95 o 
  -8  -3   1      387.08      393.02     10.32 o 
  -7  -3   1       80.09       80.76      2.87 o 
  -6  -3   1      238.79      222.12      7.85 o 
  -5  -3   1     1013.57      997.11     14.95 o 
  -4  -3   1     2930.60     3052.78     43.78 o 
  -3  -3   1     6424.42     7023.21     99.65 o 
  -2  -3   1      390.48      305.62      5.39 o 
  -1  -3   1      226.43      223.90      6.41 o 
   0  -3   1      721.08      780.10     13.28 o 
   1  -3   1      709.15      666.85      9.78 o 
   2  -3   1     7965.72     7692.64    108.98 o 
   3  -3   1     1317.45     1160.29     16.83 o 
   4  -3   1     5546.53     5780.59     82.10 o 
   5  -3   1        1.16        3.09      0.61 o 
   6  -3   1        1.40        2.30      0.69 o 
   7  -3   1       29.14       25.37      1.30 o 
   8  -3   1        3.04        3.19      1.31 o 
   9  -3   1      344.08      366.54      9.51 o 
  10  -3   1      496.57      465.91     11.83 o 
  11  -3   1       43.17       34.50      5.52 o 
  12  -3   1       45.29       53.95      4.16 o 
 -11  -2   1      399.15      442.03     17.29 o 
 -10  -2   1      337.09      336.14      9.54 o 
  -9  -2   1     1007.22      996.09     18.14 o 
  -8  -2   1      292.25      298.83      6.53 o 
  -7  -2   1       85.95       85.45      3.07 o 
  -6  -2   1      111.20       96.03      2.38 o 
  -5  -2   1      385.86      361.31      5.91 o 
  -4  -2   1     2645.98     2945.64     42.17 o 
  -3  -2   1     2885.41     3103.45     44.27 o 
  -2  -2   1      572.05      477.44      7.45 o 
  -1  -2   1     1020.41      912.34     15.37 o 
   0  -2   1     4821.37     4844.23     80.79 o 
   1  -2   1      284.12      242.85      3.70 o 
   2  -2   1     4839.64     4811.93     68.23 o 
   3  -2   1      147.77      123.91      2.20 o 
   4  -2   1       54.61       53.35      1.34 o 
   5  -2   1      260.22      274.56      4.56 o 
   6  -2   1      856.57      782.44     11.86 o 
   7  -2   1      258.10      230.33      4.22 o 
   8  -2   1       63.98       49.52      2.22 o 
   9  -2   1        7.82        7.79      2.07 o 
  10  -2   1      344.80      321.20      8.98 o 
  11  -2   1      452.04      445.24     11.78 o 
  12  -2   1      317.60      305.40     16.82 o 
 -12  -1   1      164.90      162.04      9.25 o 
 -11  -1   1      171.91      162.04      8.89 o 
 -10  -1   1      543.05      533.57     10.74 o 
  -9  -1   1      175.64      164.69      4.45 o 
  -8  -1   1      341.76      351.31     10.38 o 
  -7  -1   1      363.45      358.55      6.12 o 
  -6  -1   1      987.45     1137.49     16.92 o 
  -5  -1   1      504.67      479.45      7.50 o 
  -4  -1   1      302.86      303.29      4.87 o 
  -3  -1   1      517.62      408.52      6.21 o 
  -2  -1   1    11972.30    11982.85    169.51 o 
  -1  -1   1     2057.38     2062.80     29.50 o 
   0  -1   1    21197.35    21237.17    303.13 o 
   1  -1   1     2002.65     2033.26     28.99 o 
   2  -1   1     1423.84     1365.61     19.60 o 
   3  -1   1       67.22       77.58      1.93 o 
   4  -1   1        3.08        6.62      0.74 o 
   5  -1   1     2437.48     2663.14     38.26 o 
   6  -1   1     1217.93     1107.88     16.48 o 
   7  -1   1      309.56      285.79      8.37 o 
   8  -1   1      778.81      766.57     17.11 o 
   9  -1   1     1076.97     1001.04     18.06 o 
  10  -1   1        0.50        3.45      2.31 o 
  11  -1   1      261.85      255.26      8.09 o 
  12  -1   1        1.76        1.18      2.76 o 
 -12   0   1       99.90       70.40      4.30 o 
 -11   0   1        0.15        0.90      2.24 o 
 -10   0   1       51.48       56.78      2.79 o 
  -9   0   1      479.08      449.52      9.00 o 
  -8   0   1     1932.14     1853.55     34.70 o 
  -7   0   1      326.15      244.44      4.43 o 
  -6   0   1      213.00      199.31      3.65 o 
  -5   0   1      451.44      426.10      6.68 o 
  -4   0   1     2121.56     2361.39     33.83 o 
  -3   0   1     3510.43     3675.49     52.24 o 
  -2   0   1       83.81       66.34      1.23 o 
  -1   0   1    10726.10    10536.53    272.74 o 
   0   0   1      996.04     1037.15     51.34 o 
   1   0   1       74.74      102.43      2.05 o 
   2   0   1      716.15      711.22     11.27 o 
   3   0   1     3344.57     3806.90     54.22 o 
   4   0   1     4334.14     4987.37     70.95 o 
   5   0   1     2739.60     3107.24     44.58 o 
   6   0   1      117.14      114.12      3.73 o 
   7   0   1      455.06      397.64     14.79 o 
   8   0   1      117.86       98.61      3.23 o 
   9   0   1       11.44       18.36      1.92 o 
  10   0   1      367.41      399.63     16.27 o 
  11   0   1       60.33       79.32      4.53 o 
 -12   1   1        0.54        1.11      2.33 o 
 -11   1   1       10.13        8.08      2.69 o 
 -10   1   1      180.77      160.16      5.53 o 
  -9   1   1      577.60      600.63     11.33 o 
  -8   1   1      210.00      218.54      7.53 o 
  -7   1   1      257.19      244.91      4.40 o 
  -6   1   1       87.31       66.26      1.75 o 
  -5   1   1      100.35       92.30      1.96 o 
  -4   1   1      107.45      143.26      2.53 o 
  -3   1   1      735.42      720.22     10.53 o 
  -2   1   1     2740.72     2907.60     41.40 o 
  -1   1   1       60.64       -1.55      1.55 o 
   0   1   1     6165.35     6725.92    131.17 o 
   1   1   1    16617.43    17202.71    367.60 o 
   2   1   1     4726.48     4696.80     66.73 o 
   3   1   1     4662.06     4819.11     68.55 o 
   4   1   1      752.55      759.34     11.40 o 
   5   1   1       67.62       77.89      1.93 o 
   6   1   1      756.69      723.13     34.67 o 
   7   1   1      313.76      292.77      6.33 o 
   8   1   1       10.87       15.07      1.76 o 
   9   1   1      317.34      307.02      6.99 o 
  10   1   1       68.85       60.68      4.62 o 
  11   1   1       18.85       12.22      4.24 o 
 -13   2   1       40.09       44.35      5.34 o 
 -12   2   1      274.90      307.42      8.99 o 
 -11   2   1       21.29       28.73      3.13 o 
 -10   2   1       23.47       20.70      2.46 o 
  -9   2   1      716.46      735.44     13.43 o 
  -8   2   1      518.21      477.49      7.77 o 
  -7   2   1     3494.52     3501.73     50.21 o 
  -6   2   1     3741.16     3729.77     53.26 o 
  -5   2   1     1555.79     1387.65     20.14 o 
  -4   2   1        1.51        2.90      0.65 o 
  -3   2   1      195.05      160.42      2.63 o 
  -2   2   1       52.39       53.57      1.08 o 
  -1   2   1       58.74       32.86      0.83 o 
   0   2   1      213.18      314.01      4.76 o 
   1   2   1     9191.14    10024.88    141.79 o 
   2   2   1     3151.32     3541.96     50.50 o 
   3   2   1       49.79       37.71      1.32 o 
   4   2   1       42.30       51.87      1.49 o 
   5   2   1       62.36       60.76      1.93 o 
   6   2   1      860.29      871.36     28.39 o 
   7   2   1      109.56       93.26      3.19 o 
   8   2   1        1.42        3.19      1.55 o 
   9   2   1       63.55       64.06      3.06 o 
  10   2   1      117.63       96.87      4.74 o 
 -13   3   1      500.96      507.34     27.11 o 
 -12   3   1        0.82        4.02      2.35 o 
 -11   3   1      368.53      378.50     10.10 o 
 -10   3   1       16.01       15.01      2.33 o 
  -9   3   1        0.92        1.93      1.29 o 
  -8   3   1      424.19      436.73      7.15 o 
  -7   3   1       25.53       22.74      1.19 o 
  -6   3   1      349.50      290.09      4.78 o 
  -5   3   1      309.96      239.15      3.97 o 
  -4   3   1     2716.24     2793.68     46.04 o 
  -3   3   1     4128.98     3953.76     56.33 o 
  -2   3   1      541.58      426.95      6.39 o 
  -1   3   1     1828.82     2134.74     30.50 o 
   0   3   1     1698.42     1748.21     22.53 o 
   1   3   1       27.13       29.86      1.00 o 
   2   3   1      487.31      427.84      7.00 o 
   3   3   1     2903.04     2857.33     41.01 o 
   4   3   1       43.73       24.23      1.21 o 
   5   3   1     8431.61     8567.35    190.09 o 
   6   3   1     1496.29     1637.08     28.23 o 
   7   3   1      834.76      868.34     15.98 o 
   8   3   1        1.66        6.66      2.23 o 
   9   3   1      136.91      124.50      5.36 o 
  10   3   1       27.96       19.11      2.79 o 
 -13   4   1      124.88      129.73      5.73 o 
 -12   4   1       51.43       48.70      3.77 o 
 -11   4   1      682.26      693.53     16.28 o 
 -10   4   1      437.86      394.41      8.08 o 
  -9   4   1      141.86      131.70      3.64 o 
  -8   4   1      948.10      916.54     16.44 o 
  -7   4   1      135.94      125.26      2.72 o 
  -6   4   1      123.50       60.51      2.05 o 
  -5   4   1      171.19      141.47      3.17 o 
  -4   4   1      181.42      206.99      4.12 o 
  -3   4   1      431.66      377.73      6.27 o 
  -2   4   1       50.58      132.60      2.36 o 
  -1   4   1        2.20       16.37      0.79 o 
   0   4   1     1343.71     1584.96     22.90 o 
   1   4   1     4397.76     5251.32    119.05 o 
   2   4   1     1681.44     1812.31     32.88 o 
   3   4   1        2.74        4.63      0.81 o 
   4   4   1      121.23      125.17      5.72 o 
   5   4   1       62.45       73.11      2.68 o 
   6   4   1      304.38      317.77      8.76 o 
   7   4   1      351.64      390.85     10.55 o 
   8   4   1      440.76      478.46     12.57 o 
   9   4   1      261.97      278.79      8.79 o 
 -13   5   1        0.93       -1.40      2.51 o 
 -12   5   1      199.31      178.95      6.40 o 
 -11   5   1      638.95      659.91     12.60 o 
 -10   5   1      450.43      409.25      8.35 o 
  -9   5   1     1027.74      951.42     16.93 o 
  -8   5   1      146.19      170.40      6.98 o 
  -7   5   1       12.95       18.39      1.58 o 
  -6   5   1       44.67       33.58      1.69 o 
  -5   5   1      209.68      239.84      5.95 o 
  -4   5   1       48.95       73.87      1.62 o 
  -3   5   1     1956.62     1811.90     26.11 o 
  -2   5   1      585.37      511.73      7.80 o 
  -1   5   1       15.48       35.32      1.14 o 
   0   5   1      150.45      151.78      2.82 o 
   1   5   1     1402.76     1744.98     25.37 o 
   2   5   1       22.69       14.50      1.05 o 
   3   5   1        3.11        4.29      0.86 o 
   4   5   1      162.46      157.02      3.97 o 
   5   5   1      498.22      477.06     11.96 o 
   6   5   1     3498.46     3461.29     72.25 o 
   7   5   1      879.92      969.83     22.49 o 
   8   5   1      715.64      865.17     20.73 o 
   9   5   1      115.54      126.78      5.78 o 
 -13   6   1      187.08      218.11      7.47 o 
 -12   6   1        3.50       -0.85      2.24 o 
 -11   6   1        5.33        7.04      1.77 o 
 -10   6   1      219.08      225.48      5.41 o 
  -9   6   1      506.02      489.43      9.53 o 
  -8   6   1      964.40      942.65     16.70 o 
  -7   6   1      933.94      994.31     17.37 o 
  -6   6   1     2859.06     2788.78     46.33 o 
  -5   6   1     1604.39     1559.92     26.29 o 
  -4   6   1     3484.28     3546.49     50.68 o 
  -3   6   1       15.08       28.33      1.16 o 
  -2   6   1     1286.51     1291.84     18.92 o 
  -1   6   1      882.83      677.26     10.29 o 
   0   6   1     2108.73     2193.51     31.72 o 
   1   6   1     1589.04     1704.57     24.90 o 
   2   6   1      296.82      275.92      4.86 o 
   3   6   1       95.76       79.18      5.81 o 
   4   6   1       64.11       48.18      3.12 o 
   5   6   1      164.34      161.63      8.25 o 
   6   6   1       54.63       31.62      6.01 o 
   7   6   1       52.88       62.66      4.11 o 
   8   6   1        5.73        2.40      2.33 o 
 -14   7   1      121.39      111.28      7.82 o 
 -13   7   1        2.65       -1.02      2.42 o 
 -12   7   1       23.47       22.04      5.08 o 
 -11   7   1       81.93      100.45      3.60 o 
 -10   7   1       32.06       38.93      2.37 o 
  -9   7   1      326.97      317.86      6.80 o 
  -8   7   1       63.79       51.17      2.33 o 
  -7   7   1       41.88       41.05      2.02 o 
  -6   7   1       21.41       23.36      3.11 o 
  -5   7   1     1940.80     1860.95     27.03 o 
  -4   7   1     1905.63     1890.51     27.44 o 
  -3   7   1      581.49      613.29      9.47 o 
  -2   7   1       25.03       17.81      1.07 o 
  -1   7   1        7.37        1.80      0.95 o 
   0   7   1       19.22       27.40      1.30 o 
   1   7   1      275.99      276.71      5.92 o 
   2   7   1     1713.93     1851.40     44.46 o 
   3   7   1       13.02       11.80      2.54 o 
   4   7   1       58.71       66.49      3.71 o 
   5   7   1      701.53      657.86     16.13 o 
   6   7   1        0.23       -1.86      1.95 o 
   7   7   1      129.11      119.17      5.56 o 
 -13   8   1       26.00       21.75      4.45 o 
 -12   8   1       25.41       15.56      3.66 o 
 -11   8   1       25.38       16.90      2.10 o 
 -10   8   1       14.25       12.89      1.78 o 
  -9   8   1      169.33      183.83      4.69 o 
  -8   8   1       13.15       10.00      1.52 o 
  -7   8   1        1.18        8.28      1.36 o 
  -6   8   1      362.51      359.09      7.12 o 
  -5   8   1      964.71      951.01     16.67 o 
  -4   8   1      250.61      239.80      4.32 o 
  -3   8   1      244.58      228.46      4.15 o 
  -2   8   1      331.05      328.72      5.58 o 
  -1   8   1      172.20      168.02      4.72 o 
   0   8   1       50.19       36.96      2.94 o 
   1   8   1       16.38       16.28      1.65 o 
   2   8   1      896.64      905.89     20.55 o 
   3   8   1      125.63      102.89      4.52 o 
   4   8   1        0.33       -1.94      1.94 o 
   5   8   1       46.28       40.05      3.54 o 
   6   8   1        6.29        2.02      2.43 o 
 -13   9   1      600.93      562.21     43.04 o 
 -12   9   1     2764.76     2964.00     62.05 o 
 -11   9   1     1583.25     1675.46     29.28 o 
 -10   9   1      427.88      462.52      9.47 o 
  -9   9   1      258.66      223.18      5.45 o 
  -8   9   1      133.79      127.73      3.74 o 
  -7   9   1      353.45      369.58      7.50 o 
  -6   9   1      553.12      589.11     10.98 o 
  -5   9   1      105.80       74.15      2.61 o 
  -4   9   1       74.98       96.19      3.20 o 
  -3   9   1       81.49       99.20      2.64 o 
  -2   9   1       15.73       14.89      1.47 o 
  -1   9   1       23.43       34.47      2.05 o 
   0   9   1      104.54       94.78      3.14 o 
   1   9   1      267.20      250.89      5.86 o 
   2   9   1      187.90      219.47      6.96 o 
   3   9   1      356.24      375.79     10.42 o 
   4   9   1      681.95      686.66     17.00 o 
   5   9   1       50.97       49.05      3.97 o 
 -13  10   1      300.49      278.52     18.18 o 
 -12  10   1        0.53        0.89      1.96 o 
 -11  10   1        1.48        2.30      2.38 o 
 -10  10   1       13.60       11.60      1.93 o 
  -9  10   1      325.54      339.63      7.43 o 
  -8  10   1      327.80      348.44      7.41 o 
  -7  10   1      407.46      404.44      8.20 o 
  -6  10   1      534.83      619.74     11.66 o 
  -5  10   1      600.23      557.30     10.56 o 
  -4  10   1      635.38      617.81     11.65 o 
  -3  10   1     1752.81     1773.17     30.60 o 
  -2  10   1     2317.69     2300.12     39.32 o 
  -1  10   1     1134.45     1115.89     20.03 o 
   0  10   1      405.69      403.39      9.94 o 
   1  10   1      277.96      268.49      8.05 o 
   2  10   1        8.03        4.33      2.24 o 
   3  10   1      191.50      185.87      6.83 o 
   4  10   1        8.61        9.31      2.68 o 
 -13  11   1       11.71       13.60      2.35 o 
 -12  11   1       14.15       15.31      2.22 o 
 -11  11   1      205.37      222.27      5.90 o 
 -10  11   1      761.08      766.58     14.62 o 
  -9  11   1      274.29      282.67      6.62 o 
  -8  11   1      172.69      124.00      3.88 o 
  -7  11   1      200.30      206.57      8.77 o 
  -6  11   1        0.47        1.95      1.91 o 
  -5  11   1       87.54       85.27      4.07 o 
  -4  11   1      748.16      696.38     16.32 o 
  -3  11   1     1248.05     1316.36     23.34 o 
  -2  11   1        0.38        2.12      1.51 o 
  -1  11   1      223.05      218.13      5.50 o 
   0  11   1      161.25      153.22      4.58 o 
   1  11   1      941.90      941.20     21.93 o 
   2  11   1      218.49      247.88     10.95 o 
   3  11   1       41.11       31.81      3.61 o 
 -12  12   1       38.43       38.87      3.12 o 
 -11  12   1      109.92      116.77      6.10 o 
 -10  12   1        7.33        8.12      2.05 o 
  -9  12   1      384.51      377.85      8.26 o 
  -8  12   1        1.12        3.47      1.58 o 
  -7  12   1       39.03       37.13      3.26 o 
  -6  12   1        5.87       13.03      2.47 o 
  -5  12   1      201.99      219.56      7.03 o 
  -4  12   1        0.56       -1.60      3.76 o 
  -3  12   1       11.33       10.23      3.28 o 
  -2  12   1      713.59      763.26     14.59 o 
  -1  12   1       89.63       93.61      3.64 o 
   0  12   1      826.55      793.39     19.01 o 
   1  12   1      498.82      501.50     13.42 o 
   2  12   1      143.16      141.37      6.16 o 
 -12  13   1       41.95       34.10      4.92 o 
 -11  13   1      203.00      197.84      6.15 o 
 -10  13   1        3.05        5.14      2.52 o 
  -9  13   1       62.26       59.20      4.02 o 
  -8  13   1      378.98      365.64     10.28 o 
  -7  13   1      452.97      412.80     11.20 o 
  -6  13   1      530.53      503.81     13.03 o 
  -5  13   1      881.70      939.99     21.72 o 
  -4  13   1     1065.27     1100.18     24.97 o 
  -3  13   1        0.70        4.57      3.49 o 
  -2  13   1       26.61       27.75      2.50 o 
  -1  13   1       95.21      107.77      5.09 o 
   0  13   1      103.84      122.03      5.62 o 
 -11  14   1       10.35        5.12      2.81 o 
 -10  14   1      332.24      348.88     10.31 o 
  -9  14   1      624.50      654.93     26.89 o 
  -8  14   1       13.04       12.71      2.86 o 
  -7  14   1       23.74       31.11      3.55 o 
  -6  14   1      117.64      125.32      5.68 o 
  -5  14   1      152.10      185.64      6.88 o 
  -4  14   1      205.67      234.96     11.85 o 
  -3  14   1       68.72       61.27      4.83 o 
  -2  14   1      101.76      101.23     16.44 o 
  -1  14   1        8.78        5.71      2.58 o 
  -9  15   1       58.60       70.74      4.68 o 
  -8  15   1       31.55       39.04      3.98 o 
  -7  15   1       23.53       17.68      3.21 o 
  -6  15   1      133.36      126.12      5.88 o 
  -5  15   1      254.12      292.27      9.28 o 
  -4  15   1       79.64       87.60      4.99 o 
   2 -15   2       75.77       82.34      4.83 o 
   3 -15   2       75.50       77.50      4.72 o 
   4 -15   2      265.50      299.98      9.41 o 
   5 -15   2      341.64      342.10     10.29 o 
   6 -15   2      102.48      118.38      5.69 o 
   7 -15   2      473.27      485.53     13.21 o 
   8 -15   2      120.85      130.11      5.99 o 
   0 -14   2       52.46       44.33      3.05 o 
   1 -14   2       77.31       67.25      4.33 o 
   2 -14   2        5.51        4.72      2.38 o 
   3 -14   2      176.44      166.33      7.02 o 
   4 -14   2      109.64      118.70      5.37 o 
   5 -14   2        4.41       -0.42      3.82 o 
   6 -14   2       96.79      102.15      7.63 o 
   7 -14   2      105.08       96.56      4.93 o 
   8 -14   2        7.01        4.41      2.62 o 
   9 -14   2       11.28       11.27      2.83 o 
  10 -14   2        0.86        4.09      3.86 o 
  -2 -13   2       51.44       61.15      6.20 o 
  -1 -13   2      192.42      181.06      6.04 o 
   0 -13   2      128.16      139.38      7.74 o 
   1 -13   2       11.17        6.53      1.95 o 
   2 -13   2       52.31       50.15      3.77 o 
   3 -13   2       17.93       18.36      2.81 o 
   4 -13   2        7.47        6.81      2.35 o 
   5 -13   2       14.78        8.19      2.73 o 
   6 -13   2        9.69       10.37      2.54 o 
   7 -13   2      533.38      563.60     16.73 o 
   8 -13   2      206.45      226.15      7.48 o 
   9 -13   2       99.50      117.70      5.33 o 
  10 -13   2      570.28      579.52     17.87 o 
  11 -13   2       69.85       70.54      4.75 o 
  -3 -12   2        2.35       -0.82      3.48 o 
  -2 -12   2      201.31      207.33     14.96 o 
  -1 -12   2      223.12      225.52      5.97 o 
   0 -12   2       90.48      103.30      3.80 o 
   1 -12   2      476.62      459.35      9.62 o 
   2 -12   2      359.45      349.28      7.78 o 
   3 -12   2      170.66      173.05      6.13 o 
   4 -12   2       26.15       26.09      4.18 o 
   5 -12   2       76.31       76.16      4.09 o 
   6 -12   2      344.67      348.48      9.65 o 
   7 -12   2        0.42       -1.20      2.16 o 
   8 -12   2      332.97      337.34      9.51 o 
   9 -12   2       44.13       39.74      2.71 o 
  10 -12   2        3.40        4.00      1.94 o 
  11 -12   2      183.96      179.62      5.40 o 
  -5 -11   2        0.10       -1.07      2.46 o 
  -4 -11   2        4.54        1.71      2.57 o 
  -3 -11   2       38.12       53.17      3.89 o 
  -2 -11   2       10.39        5.32      2.15 o 
  -1 -11   2       22.72       19.34      2.24 o 
   0 -11   2       87.58       81.95      3.41 o 
   1 -11   2     2383.68     2427.72     41.65 o 
   2 -11   2      425.95      359.63     12.13 o 
   3 -11   2      763.81      733.85     17.08 o 
   4 -11   2      321.35      289.64     16.24 o 
   5 -11   2      368.46      316.93      8.74 o 
   6 -11   2       48.38       44.76      3.26 o 
   7 -11   2       15.52       12.85      1.82 o 
   8 -11   2      909.95      930.33     17.06 o 
   9 -11   2      143.92      147.49      4.46 o 
  10 -11   2      373.90      426.19     11.18 o 
  11 -11   2      267.84      305.97      9.89 o 
  12 -11   2       63.13       73.21      4.58 o 
  -6 -10   2      140.57      156.10      8.00 o 
  -5 -10   2       93.14       78.96      4.56 o 
  -4 -10   2      770.44      816.67     19.48 o 
  -3 -10   2      383.44      385.13     13.23 o 
  -2 -10   2      298.23      317.25     10.64 o 
  -1 -10   2       17.87       26.46      2.26 o 
   0 -10   2     2571.36     2518.64     64.04 o 
   1 -10   2     1584.63     1635.06     34.21 o 
   2 -10   2     2151.50     2201.25     37.65 o 
   3 -10   2      667.05      693.17     12.89 o 
   4 -10   2      186.93      183.31      5.82 o 
   5 -10   2      191.10      187.66      4.60 o 
   6 -10   2       59.04       80.78      3.09 o 
   7 -10   2      130.27      122.24      5.04 o 
   8 -10   2      113.17      132.72      3.97 o 
   9 -10   2       64.18       62.25      4.41 o 
  10 -10   2       21.71       19.40      2.38 o 
  11 -10   2       81.82       83.06      4.91 o 
  12 -10   2       35.42       42.32      3.84 o 
  -7  -9   2        2.75        4.31      2.47 o 
  -6  -9   2       35.03       30.94      3.43 o 
  -5  -9   2      176.31      167.17      9.51 o 
  -4  -9   2      114.58       95.56      4.62 o 
  -3  -9   2       72.36       63.77      2.94 o 
  -2  -9   2      727.38      682.20     12.93 o 
  -1  -9   2       23.84       15.44      1.70 o 
   0  -9   2       47.62       50.18      2.47 o 
   1  -9   2       10.88       14.32      2.67 o 
   2  -9   2      589.53      580.93     12.26 o 
   3  -9   2      794.01      716.19     11.12 o 
   4  -9   2     1571.30     1640.66     30.37 o 
   5  -9   2      738.82      677.48     14.95 o 
   6  -9   2      256.54      243.82      5.44 o 
   7  -9   2      219.49      195.61      4.79 o 
   8  -9   2      257.51      267.11      6.08 o 
   9  -9   2      100.66      105.90      5.55 o 
  10  -9   2       25.29       30.23      2.56 o 
  11  -9   2      166.18      179.76      6.46 o 
  12  -9   2      175.92      194.60      7.00 o 
  -8  -8   2      256.09      254.06      8.60 o 
  -7  -8   2       34.62       33.50      3.59 o 
  -6  -8   2      265.43      262.92      8.24 o 
  -5  -8   2        0.43        0.54      3.43 o 
  -4  -8   2      566.43      480.12      9.74 o 
  -3  -8   2      433.37      442.23      8.93 o 
  -2  -8   2      795.01      773.16     14.23 o 
  -1  -8   2     1096.79     1184.61     20.85 o 
   0  -8   2     2348.60     2485.26     42.05 o 
   1  -8   2      325.67      283.78      5.91 o 
   2  -8   2       28.15       35.96      1.36 o 
   3  -8   2     2294.93     2373.94     34.35 o 
   4  -8   2      546.68      514.33      8.17 o 
   5  -8   2      379.15      321.76      6.50 o 
   6  -8   2      646.26      618.54     11.42 o 
   7  -8   2      375.66      349.47      7.19 o 
   8  -8   2        0.31        0.12      1.37 o 
   9  -8   2       11.86       13.14      1.82 o 
  10  -8   2      269.19      248.83      7.56 o 
  11  -8   2      115.00      113.16      5.01 o 
  12  -8   2       63.34       70.43      4.39 o 
  -8  -7   2      116.66      128.79      5.63 o 
  -7  -7   2       56.86       72.90      5.86 o 
  -6  -7   2        3.78        1.14      1.99 o 
  -5  -7   2      707.09      655.53     12.55 o 
  -4  -7   2        2.17        2.45      1.62 o 
  -3  -7   2      974.62      974.30     20.97 o 
  -2  -7   2     1138.63     1142.08     20.09 o 
  -1  -7   2      254.54      236.14      5.13 o 
   0  -7   2       18.35        9.78      1.82 o 
   1  -7   2       40.94       24.99      1.03 o 
   2  -7   2      115.46      124.79      2.52 o 
   3  -7   2     1081.99     1098.79     16.28 o 
   4  -7   2      199.63      192.97      3.54 o 
   5  -7   2      601.22      619.86     11.23 o 
   6  -7   2     4063.21     4113.06     67.99 o 
   7  -7   2     1031.67     1042.24     18.33 o 
   8  -7   2     1519.02     1478.36     25.58 o 
   9  -7   2      861.87      896.28     16.33 o 
  10  -7   2       82.36       79.14      4.22 o 
  11  -7   2        4.67        1.14      2.27 o 
  12  -7   2        0.26       -1.32      2.42 o 
  -9  -6   2        8.16       12.34      2.73 o 
  -8  -6   2      199.53      216.77      7.25 o 
  -7  -6   2      377.39      418.65     11.14 o 
  -6  -6   2       19.62       24.25      2.67 o 
  -5  -6   2        3.07        4.25      1.33 o 
  -4  -6   2       51.12       42.61      2.13 o 
  -3  -6   2       30.67       34.07      1.86 o 
  -2  -6   2     1092.63     1040.99     18.23 o 
  -1  -6   2       14.19        3.43      0.94 o 
   0  -6   2      374.17      608.31     10.97 o 
   1  -6   2       24.25        7.79      0.73 o 
   2  -6   2     2052.37     1924.17     27.80 o 
   3  -6   2      108.77       75.41      1.78 o 
   4  -6   2      266.51      298.48      4.94 o 
   5  -6   2       12.01       16.71      0.97 o 
   6  -6   2     1302.15     1221.67     21.01 o 
   7  -6   2     1002.95      989.83     17.42 o 
   8  -6   2      630.55      628.96     11.76 o 
   9  -6   2        1.81        2.37      2.16 o 
  10  -6   2        2.26        1.24      2.63 o 
  11  -6   2       83.27       82.45      4.39 o 
  12  -6   2       73.99       76.90      4.62 o 
 -10  -5   2        0.29        0.26      2.25 o 
  -9  -5   2       61.87       44.41      5.49 o 
  -8  -5   2      132.61      136.53      5.36 o 
  -7  -5   2       45.44       24.75      2.76 o 
  -6  -5   2       11.14       17.51      1.78 o 
  -5  -5   2      161.51      169.74      4.19 o 
  -4  -5   2      461.29      459.68      8.79 o 
  -3  -5   2      558.58      567.19      8.77 o 
  -2  -5   2       61.14       79.92      3.76 o 
  -1  -5   2       43.72       85.39      2.62 o 
   0  -5   2        6.88        4.16      0.77 o 
   1  -5   2      474.67      515.84      7.82 o 
   2  -5   2      193.65      154.33      2.78 o 
   3  -5   2     2442.12     2297.98     32.99 o 
   4  -5   2     1556.93     1514.21     22.00 o 
   5  -5   2        3.31        2.55      0.63 o 
   6  -5   2       80.25       95.89      2.75 o 
   7  -5   2      758.64      777.84     13.94 o 
   8  -5   2      788.61      872.24     15.64 o 
   9  -5   2      780.57      719.92     16.59 o 
  10  -5   2       88.20       85.17      8.33 o 
  11  -5   2      108.25      116.32      5.14 o 
  12  -5   2      148.74      147.41      6.12 o 
 -10  -4   2      163.28      167.67      6.40 o 
  -9  -4   2      355.69      314.11      9.12 o 
  -8  -4   2      207.75      200.87      6.52 o 
  -7  -4   2      569.07      543.68     13.17 o 
  -6  -4   2      428.22      468.84      9.11 o 
  -5  -4   2     2078.96     2126.05     30.93 o 
  -4  -4   2     2355.84     2328.06     33.65 o 
  -3  -4   2     6778.26     7162.24    101.61 o 
  -2  -4   2      160.90      218.38      4.78 o 
  -1  -4   2     4670.29     5187.70     85.83 o 
   0  -4   2       28.40       15.40      0.99 o 
   1  -4   2      900.45      814.50     11.95 o 
   2  -4   2     1232.58     1114.91     16.52 o 
   3  -4   2     1007.73      803.35     11.89 o 
   4  -4   2       21.96       47.33      1.34 o 
   5  -4   2      692.55      690.58     10.47 o 
   6  -4   2      589.27      618.34      9.58 o 
   7  -4   2     1087.43     1104.03     19.19 o 
   8  -4   2      492.75      467.84     11.34 o 
   9  -4   2      205.60      179.76      5.90 o 
  10  -4   2       91.42       93.05      4.43 o 
  11  -4   2       41.22       40.13      3.57 o 
  12  -4   2        0.98       -0.31      3.49 o 
 -11  -3   2      587.44      597.50     72.47 o 
 -10  -3   2      284.72      297.85      8.82 o 
  -9  -3   2     1092.25     1052.87     23.75 o 
  -8  -3   2       26.38       21.97      2.57 o 
  -7  -3   2      165.47      167.70      5.19 o 
  -6  -3   2     1303.10     1338.13     19.88 o 
  -5  -3   2     2367.67     2371.66     34.29 o 
  -4  -3   2     5750.60     6387.78     90.74 o 
  -3  -3   2      232.81      142.69      2.61 o 
  -2  -3   2      794.24      680.40     10.09 o 
  -1  -3   2      563.55      468.77     13.33 o 
   0  -3   2     1174.49     1298.72     18.75 o 
   1  -3   2    13230.44    13526.42    191.25 o 
   2  -3   2     2059.65     2234.09     31.95 o 
   3  -3   2       51.40       55.62      1.35 o 
   4  -3   2        3.18       -0.61      0.61 o 
   5  -3   2      127.27      197.24      3.53 o 
   6  -3   2      818.13      785.34     15.16 o 
   7  -3   2      361.65      326.51      5.62 o 
   8  -3   2       85.77       78.91      3.63 o 
   9  -3   2        9.16        7.01      2.10 o 
  10  -3   2      556.01      463.65     11.90 o 
  11  -3   2     1115.52     1163.74     26.16 o 
  12  -3   2      235.17      223.64     14.82 o 
 -11  -2   2      135.18      145.78     16.67 o 
 -10  -2   2      167.27      169.16      6.09 o 
  -9  -2   2        0.13        0.17      1.47 o 
  -8  -2   2       27.27       30.93      2.36 o 
  -7  -2   2      730.44      795.88     12.31 o 
  -6  -2   2        1.50        2.47      0.82 o 
  -5  -2   2      634.86      738.00     11.19 o 
  -4  -2   2       91.48       58.36      1.51 o 
  -3  -2   2     2620.50     2530.75     36.16 o 
  -2  -2   2     2881.00     2743.09     39.17 o 
  -1  -2   2     2055.22     1991.51     28.48 o 
   0  -2   2    10505.67    11167.35    158.11 o 
   1  -2   2     7175.24     7428.61    105.22 o 
   2  -2   2       83.14       79.71      1.67 o 
   3  -2   2     2791.86     2919.30     41.78 o 
   4  -2   2      300.24      422.26      6.58 o 
   5  -2   2     1114.74      993.19     14.77 o 
   6  -2   2      484.77      451.69      7.26 o 
   7  -2   2      464.18      429.95      8.37 o 
   8  -2   2      220.59      201.07      4.85 o 
   9  -2   2      164.27      143.96      5.33 o 
  10  -2   2      138.47      134.14      5.69 o 
  11  -2   2      102.03       94.41      4.84 o 
 -12  -1   2      148.14      159.75      9.02 o 
 -11  -1   2        6.99        7.53      3.72 o 
 -10  -1   2      378.92      365.09      7.92 o 
  -9  -1   2      398.72      407.54      8.32 o 
  -8  -1   2     3662.09     3699.12     53.29 o 
  -7  -1   2      201.46      150.52      3.15 o 
  -6  -1   2       18.32       14.40      1.11 o 
  -5  -1   2        1.01        2.72      0.80 o 
  -4  -1   2     1313.04     1367.62     19.85 o 
  -3  -1   2     1039.37     1088.19     15.80 o 
  -2  -1   2     1671.12     1982.01     28.32 o 
  -1  -1   2        9.48       28.03      2.14 o 
   0  -1   2      328.70      347.43      5.22 o 
   1  -1   2      507.73      530.53      7.80 o 
   2  -1   2      640.41      629.47      9.29 o 
   3  -1   2      736.77      752.56     11.17 o 
   4  -1   2       91.60       76.30      1.73 o 
   5  -1   2       32.50       22.12      1.41 o 
   6  -1   2       27.68       29.78      1.69 o 
   7  -1   2       64.50       72.60      2.64 o 
   8  -1   2        5.76        6.12      1.44 o 
   9  -1   2     1039.33     1064.34     23.62 o 
  10  -1   2      204.91      217.48      7.11 o 
  11  -1   2       42.43       55.40      4.01 o 
 -12   0   2       47.49       35.73      3.54 o 
 -11   0   2     1099.33     1126.67     24.97 o 
 -10   0   2       42.24       56.53      2.71 o 
  -9   0   2     1040.69     1072.54     16.41 o 
  -8   0   2      116.50      101.31      2.57 o 
  -7   0   2        1.33        0.23      0.77 o 
  -6   0   2        3.05        1.89      0.73 o 
  -5   0   2      395.36      407.29      6.40 o 
  -4   0   2     1090.98     1093.39     15.93 o 
  -3   0   2      694.54      770.86     11.26 o 
  -2   0   2      851.12      923.41     13.32 o 
  -1   0   2     1573.75     1799.81     29.64 o 
   0   0   2      698.85      793.87     11.48 o 
   1   0   2     3786.70     4089.09     72.13 o 
   2   0   2     2722.15     2557.04     42.20 o 
   3   0   2      633.24      520.37      9.26 o 
   4   0   2      711.28      753.44     11.34 o 
   5   0   2      191.89      171.14      3.23 o 
   6   0   2      636.86      619.24     11.43 o 
   7   0   2       12.90       16.32      1.65 o 
   8   0   2        4.27        6.16      1.56 o 
   9   0   2      404.74      412.31     11.58 o 
  10   0   2      130.04      121.33      5.27 o 
  11   0   2      132.78      134.06      5.75 o 
 -13   1   2       77.84       78.88      4.69 o 
 -12   1   2      607.21      580.78     14.40 o 
 -11   1   2      301.55      316.57      8.84 o 
 -10   1   2      132.88      126.60      7.80 o 
  -9   1   2        0.18       -1.04      1.04 o 
  -8   1   2      650.55      622.93      9.84 o 
  -7   1   2     2104.04     1984.53     28.87 o 
  -6   1   2     4702.30     4802.44     68.45 o 
  -5   1   2     1240.21     1094.72     16.02 o 
  -4   1   2       47.88       52.44      1.24 o 
  -3   1   2      104.66      138.61      2.34 o 
  -2   1   2     2227.30     2378.69     34.19 o 
  -1   1   2      612.78      672.72     11.37 o 
   0   1   2     1530.26     1702.88     24.38 o 
   1   1   2     1235.56     1473.66     24.52 o 
   2   1   2     1005.68     1015.97     17.25 o 
   3   1   2        1.55        3.03      0.80 o 
   4   1   2      404.87      499.22      9.20 o 
   5   1   2      433.55      527.12      9.84 o 
   6   1   2       14.47       16.44      1.56 o 
   7   1   2      551.73      511.89     10.04 o 
   8   1   2       87.96       84.83      3.28 o 
   9   1   2      221.21      230.69      6.14 o 
  10   1   2      233.94      229.46      7.51 o 
 -13   2   2      301.24      338.23      9.92 o 
 -12   2   2       82.71       93.60      4.62 o 
 -11   2   2       86.69       78.07      4.01 o 
 -10   2   2      314.33      299.62      6.54 o 
  -9   2   2       38.69       47.46      1.88 o 
  -8   2   2      781.21      830.84     12.71 o 
  -7   2   2     5268.05     5714.44     81.37 o 
  -6   2   2     1253.27     1159.71     17.04 o 
  -5   2   2       21.43        9.59      0.75 o 
  -4   2   2      153.44      200.10      3.29 o 
  -3   2   2    13503.69    14208.06    200.84 o 
  -2   2   2   100572.91    90851.33   2579.82 o 
  -1   2   2        1.80        6.60      0.52 o 
   0   2   2      571.85      636.27      9.40 o 
   1   2   2      222.67      186.86      3.12 o 
   2   2   2     2800.87     2963.94     42.42 o 
   3   2   2     2940.32     2897.70     54.38 o 
   4   2   2     1729.23     1610.14     27.37 o 
   5   2   2     4854.90     5123.92     84.67 o 
   6   2   2      501.42      495.14     12.41 o 
   7   2   2      127.41      149.77      4.24 o 
   8   2   2        1.79       -0.10      1.53 o 
   9   2   2       17.81       12.77      1.95 o 
  10   2   2      102.21       98.21     14.38 o 
 -13   3   2      171.42      162.11      7.97 o 
 -12   3   2      518.61      522.46     13.17 o 
 -11   3   2      765.03      741.40     17.14 o 
 -10   3   2     2285.23     2346.82     39.70 o 
  -9   3   2     1550.22     1535.62     26.30 o 
  -8   3   2      752.89      838.73     12.79 o 
  -7   3   2       54.13      111.10      2.40 o 
  -6   3   2      359.48      284.07      4.68 o 
  -5   3   2      277.47      158.88      2.82 o 
  -4   3   2     3177.44     3109.25     59.09 o 
  -3   3   2    37336.13    37368.20   1078.91 o 
  -2   3   2     1512.73     1524.02     21.91 o 
  -1   3   2      123.19       72.30      1.53 o 
   0   3   2       69.15       49.90      1.26 o 
   1   3   2     3900.19     4263.62     60.67 o 
   2   3   2      271.82      315.40      5.17 o 
   3   3   2      124.90       85.13      1.97 o 
   4   3   2      149.35      143.08      3.64 o 
   5   3   2        1.43        5.54      1.30 o 
   6   3   2       18.98       34.38      2.25 o 
   7   3   2      622.80      580.80     11.43 o 
   8   3   2      259.21      221.43      7.25 o 
   9   3   2       70.23       59.78      4.01 o 
 -14   4   2       15.40       13.74      4.97 o 
 -13   4   2      198.89      192.42      9.50 o 
 -12   4   2      440.28      448.87     11.67 o 
 -11   4   2      143.42      128.26      7.01 o 
 -10   4   2      218.94      201.56      4.94 o 
  -9   4   2     1691.96     1592.23     27.26 o 
  -8   4   2        9.70       17.22      1.92 o 
  -7   4   2        1.86        3.11      0.78 o 
  -6   4   2      201.05      219.51      4.83 o 
  -5   4   2     1153.11     1427.82     20.78 o 
  -4   4   2      675.13      720.51     10.70 o 
  -3   4   2      140.52       99.63      1.99 o 
  -2   4   2        2.23        5.95      0.60 o 
  -1   4   2        1.67        2.35      0.54 o 
   0   4   2      620.57      620.01      9.37 o 
   1   4   2      303.02      322.90      5.28 o 
   2   4   2        0.77        2.26      0.67 o 
   3   4   2      419.66      461.17      8.74 o 
   4   4   2     1262.72     1195.02     20.88 o 
   5   4   2      344.95      343.32      7.23 o 
   6   4   2     3783.38     3911.18     81.18 o 
   7   4   2     1172.48     1102.95     25.07 o 
   8   4   2      501.72      516.70     13.51 o 
   9   4   2       45.22       50.81      3.93 o 
 -14   5   2        5.74        3.22      2.78 o 
 -13   5   2      121.66      119.45      5.38 o 
 -12   5   2      354.32      313.33      8.93 o 
 -11   5   2      100.50      108.84      3.63 o 
 -10   5   2      467.38      426.99      8.60 o 
  -9   5   2      708.69      709.99     12.98 o 
  -8   5   2      460.67      412.39      8.02 o 
  -7   5   2     1768.64     1763.29     29.75 o 
  -6   5   2     3499.80     3642.96     60.11 o 
  -5   5   2      196.95      141.43      3.02 o 
  -4   5   2      602.89      567.34      8.67 o 
  -3   5   2        5.32       26.68      1.56 o 
  -2   5   2     2421.82     2368.41     34.03 o 
  -1   5   2     5564.38     5721.31     81.36 o 
   0   5   2     7835.43     8455.49    119.96 o 
   1   5   2      291.33      274.70      5.73 o 
   2   5   2       28.28       27.30      1.29 o 
   3   5   2      110.37      124.04      3.36 o 
   4   5   2      191.51      175.13      4.41 o 
   5   5   2      184.79      190.10      6.85 o 
   6   5   2        0.86        1.20      1.97 o 
   7   5   2        0.15        3.97      2.26 o 
   8   5   2       41.68       44.82      4.48 o 
 -14   6   2      847.70      905.50     30.31 o 
 -13   6   2       71.96       65.75      4.28 o 
 -12   6   2        0.02       -0.65      2.09 o 
 -11   6   2      119.84      113.75      3.73 o 
 -10   6   2     1681.67     1615.64     27.90 o 
  -9   6   2      746.23      696.60     27.32 o 
  -8   6   2     2748.76     2602.93     95.34 o 
  -7   6   2      107.63      106.64      3.01 o 
  -6   6   2      438.62      386.23      7.41 o 
  -5   6   2      312.51      325.80      5.34 o 
  -4   6   2       33.83       31.88      1.23 o 
  -3   6   2     1497.90     1647.73     23.96 o 
  -2   6   2        5.93       15.70      1.04 o 
  -1   6   2      109.50      133.31      2.70 o 
   0   6   2      870.40      908.56     13.69 o 
   1   6   2        3.78        5.50      0.88 o 
   2   6   2      869.14      895.33     15.92 o 
   3   6   2     1734.71     1858.99     39.62 o 
   4   6   2      175.09      165.75      5.76 o 
   5   6   2      419.29      394.59     10.73 o 
   6   6   2       78.55       73.40      4.20 o 
   7   6   2      215.31      243.03      9.76 o 
 -14   7   2        5.29        5.38      2.84 o 
 -13   7   2       38.04       41.41      4.55 o 
 -12   7   2       27.90       29.33      2.55 o 
 -11   7   2       14.79       16.46      1.95 o 
 -10   7   2      648.95      682.09     12.79 o 
  -9   7   2      972.53      952.62     17.08 o 
  -8   7   2       24.52       25.32      1.90 o 
  -7   7   2       16.35       16.41      1.52 o 
  -6   7   2      895.46      839.38     14.83 o 
  -5   7   2     3981.66     4054.81     57.97 o 
  -4   7   2     1148.78     1144.40     16.98 o 
  -3   7   2      738.90      724.70     11.07 o 
  -2   7   2      318.01      331.70      5.57 o 
  -1   7   2      371.89      303.26      5.21 o 
   0   7   2     2261.13     2283.43     33.19 o 
   1   7   2     2992.85     3139.81     65.06 o 
   2   7   2      945.35      975.04     21.88 o 
   3   7   2       66.93       82.68      3.98 o 
   4   7   2      167.88      178.73      7.55 o 
   5   7   2        0.92        0.84      2.02 o 
   6   7   2      217.43      224.98      7.72 o 
   7   7   2        1.82        6.36      2.43 o 
 -14   8   2      287.67      275.53      8.83 o 
 -13   8   2      236.41      252.48     10.85 o 
 -12   8   2     1022.07     1055.91     19.34 o 
 -11   8   2      348.59      370.97      8.04 o 
 -10   8   2       65.90       59.71      2.81 o 
  -9   8   2       89.33       89.89      4.09 o 
  -8   8   2      708.79      736.15     13.49 o 
  -7   8   2      728.39      718.37     13.07 o 
  -6   8   2      326.56      253.32      6.07 o 
  -5   8   2       65.24       65.70      2.20 o 
  -4   8   2      276.23      234.07      4.26 o 
  -3   8   2       10.86       17.76      1.23 o 
  -2   8   2       33.79       42.47      1.59 o 
  -1   8   2      162.73      164.89      4.07 o 
   0   8   2       37.60       38.48      2.78 o 
   1   8   2        4.79        6.65      2.03 o 
   2   8   2      476.92      484.10     12.25 o 
   3   8   2      340.37      345.34      9.70 o 
   4   8   2      176.21      175.05      6.42 o 
   5   8   2      152.24      119.02      5.44 o 
   6   8   2       23.35       12.32      2.81 o 
 -14   9   2        2.45        0.50      5.38 o 
 -13   9   2      303.67      313.10     10.55 o 
 -12   9   2      145.70      137.99      9.12 o 
 -11   9   2        0.13       -4.50      4.50 o 
 -10   9   2      134.94      135.07      5.42 o 
  -9   9   2      257.56      210.50      5.22 o 
  -8   9   2      504.83      534.41     10.33 o 
  -7   9   2      269.12      253.00      5.64 o 
  -6   9   2        8.87       16.86      1.61 o 
  -5   9   2     1803.08     1677.82     75.11 o 
  -4   9   2      441.85      430.39      7.98 o 
  -3   9   2      421.57      405.99      6.84 o 
  -2   9   2     1439.59     1436.94     25.05 o 
  -1   9   2      167.13      147.10      3.97 o 
   0   9   2       17.59       22.99      1.94 o 
   1   9   2      156.75      155.37      5.58 o 
   2   9   2       24.15       29.41      3.06 o 
   3   9   2        2.62        1.00      3.92 o 
   4   9   2      288.57      291.02      9.10 o 
   5   9   2      145.24      137.18      6.02 o 
 -13  10   2        8.70        7.75      2.89 o 
 -12  10   2      203.86      232.17      6.09 o 
 -11  10   2     1082.80     1089.66     19.87 o 
 -10  10   2      958.25      978.75     17.90 o 
  -9  10   2     1408.21     1441.78     25.26 o 
  -8  10   2      454.35      422.80      8.63 o 
  -7  10   2      188.70      173.57      7.45 o 
  -6  10   2       80.76       89.01      3.07 o 
  -5  10   2      196.19      174.38      4.38 o 
  -4  10   2      277.77      252.62      5.68 o 
  -3  10   2     1518.07     1485.21     25.96 o 
  -2  10   2        8.96       13.82      1.86 o 
  -1  10   2        1.59        0.95      1.38 o 
   0  10   2       25.07       30.26      2.94 o 
   1  10   2      375.85      389.30     10.62 o 
   2  10   2      426.48      449.56     14.14 o 
   3  10   2      124.73      125.94      5.63 o 
   4  10   2       10.03       13.93      2.93 o 
 -13  11   2       67.85       85.58      4.51 o 
 -12  11   2       81.65       91.72      4.96 o 
 -11  11   2        5.58        5.27      1.97 o 
 -10  11   2      307.32      291.34      6.88 o 
  -9  11   2        7.82        6.20      2.24 o 
  -8  11   2       25.98       22.10      2.14 o 
  -7  11   2       31.79       38.80      2.46 o 
  -6  11   2       17.21       23.54      2.68 o 
  -5  11   2       91.00       73.14      3.89 o 
  -4  11   2      228.98      193.00      6.93 o 
  -3  11   2      100.09      120.55      3.77 o 
  -2  11   2      516.59      528.99     10.59 o 
  -1  11   2      690.33      684.46     13.23 o 
   0  11   2     1415.64     1397.37     31.00 o 
   1  11   2      551.98      549.30     19.23 o 
   2  11   2      376.79      375.29     10.90 o 
   3  11   2        0.28        0.55      2.46 o 
 -13  12   2      105.97      103.41      4.31 o 
 -12  12   2        0.33       -0.53      1.86 o 
 -11  12   2       17.87       11.40      2.10 o 
 -10  12   2       97.33       95.93      3.80 o 
  -9  12   2      400.20      408.60      8.82 o 
  -8  12   2      462.30      438.51     13.63 o 
  -7  12   2     1170.01     1128.03     25.27 o 
  -6  12   2     1152.25     1106.86     24.80 o 
  -5  12   2      796.16      843.30     19.53 o 
  -4  12   2      220.22      235.86      7.35 o 
  -3  12   2      176.71      177.68      8.27 o 
  -2  12   2       31.34       32.56      2.59 o 
  -1  12   2      126.02      157.02      5.98 o 
   0  12   2      317.52      337.78      9.93 o 
   1  12   2        9.64        8.70      2.90 o 
 -12  13   2        7.26        7.36      4.19 o 
 -11  13   2      111.18      125.72      4.42 o 
 -10  13   2      145.29      132.09      9.35 o 
  -9  13   2       29.29       31.20      3.46 o 
  -8  13   2       56.10       60.04      4.06 o 
  -7  13   2       93.06       84.46      4.59 o 
  -6  13   2        0.32       -0.89      3.49 o 
  -5  13   2        0.76       -4.08      6.02 o 
  -4  13   2       95.17      102.42      4.97 o 
  -3  13   2       24.75       32.47      3.37 o 
  -2  13   2        1.49        1.59      2.19 o 
  -1  13   2      264.74      245.37      8.09 o 
   0  13   2       22.84       24.79      3.34 o 
 -11  14   2       32.58       42.56      4.06 o 
 -10  14   2       28.83       29.77      3.59 o 
  -9  14   2      136.78      146.48      6.07 o 
  -8  14   2       95.57       94.02      4.99 o 
  -7  14   2      433.96      457.48     12.37 o 
  -6  14   2      496.24      510.34     13.43 o 
  -5  14   2     1138.38     1174.15     26.74 o 
  -4  14   2      274.78      314.92      9.43 o 
  -3  14   2        6.71        1.16      2.20 o 
  -2  14   2        0.05        2.83      3.59 o 
  -9  15   2       77.78       92.69      5.22 o 
  -8  15   2       56.10       50.92      4.21 o 
  -7  15   2       49.04       54.47      4.34 o 
  -6  15   2       71.35       69.65      8.27 o 
  -5  15   2      351.98      340.12     10.28 o 
   2 -15   3      177.06      182.62      9.46 o 
   3 -15   3      125.00      125.97      5.79 o 
   4 -15   3       86.73       89.14      7.11 o 
   5 -15   3        8.54       10.18      2.88 o 
   6 -15   3       58.65       52.56      5.86 o 
   7 -15   3       94.34       89.41      5.10 o 
   8 -15   3       86.73       86.02      5.31 o 
  -1 -14   3       30.00       25.53      2.63 o 
   0 -14   3      119.77      115.48      4.39 o 
   1 -14   3       13.67       20.88      3.12 o 
   2 -14   3       43.81       56.30      4.06 o 
   3 -14   3       26.88       21.45      3.14 o 
   4 -14   3      388.58      363.91     14.98 o 
   5 -14   3     1057.63     1025.49     33.54 o 
   6 -14   3        5.74       -1.12      2.45 o 
   7 -14   3      241.98      256.01      8.35 o 
   8 -14   3      233.46      247.94      8.27 o 
   9 -14   3       52.31       43.35      4.05 o 
  -2 -13   3      361.32      333.28     28.94 o 
  -1 -13   3      110.47      123.52      5.20 o 
   0 -13   3      365.88      382.15     10.12 o 
   1 -13   3      173.42      175.83      5.13 o 
   2 -13   3      596.07      596.18     22.52 o 
   3 -13   3        8.24        2.99      2.39 o 
   4 -13   3       25.73       23.62      5.13 o 
   5 -13   3      169.52      169.15      6.21 o 
   6 -13   3       75.55       82.12      4.43 o 
   7 -13   3       44.54       45.13      3.70 o 
   8 -13   3       41.83       34.25      3.56 o 
   9 -13   3       20.13       15.54      5.37 o 
  10 -13   3      138.61      159.91      6.36 o 
  -4 -12   3       69.55       78.48      5.36 o 
  -3 -12   3      377.23      370.98     14.27 o 
  -2 -12   3       83.98       96.70      3.93 o 
  -1 -12   3       43.28       40.13      3.38 o 
   0 -12   3       54.67       69.72      3.21 o 
   1 -12   3      313.69      299.21      7.03 o 
   2 -12   3      265.93      272.08      8.16 o 
   3 -12   3      124.25      111.68      4.95 o 
   4 -12   3       79.60       78.06      4.23 o 
   5 -12   3      156.23      142.26      5.48 o 
   6 -12   3       22.68       25.95      2.97 o 
   7 -12   3        1.24        2.85      2.17 o 
   8 -12   3       13.88       15.79      2.66 o 
   9 -12   3       27.24       42.82      3.91 o 
  10 -12   3      378.77      385.55     14.32 o 
  11 -12   3        7.06       13.34      2.75 o 
  -5 -11   3      315.16      312.61      9.73 o 
  -4 -11   3      174.26      188.96      6.88 o 
  -3 -11   3       39.69       47.26      7.49 o 
  -2 -11   3        0.35        3.60      1.70 o 
  -1 -11   3      131.90      136.39      7.41 o 
   0 -11   3     2372.99     2314.57     39.88 o 
   1 -11   3      488.26      512.86     10.29 o 
   2 -11   3     2643.15     2810.98     47.86 o 
   3 -11   3     1208.62     1221.75     33.92 o 
   4 -11   3      507.12      506.66     17.80 o 
   5 -11   3      104.01       91.05      4.19 o 
   6 -11   3     1205.96     1157.37     25.66 o 
   7 -11   3     1035.86      988.36     19.86 o 
   8 -11   3      128.01      117.92      3.89 o 
   9 -11   3      464.00      491.72     11.26 o 
  10 -11   3        0.16       -1.13      1.82 o 
  11 -11   3       11.85        8.78      2.59 o 
  -6 -10   3      183.63      171.53     13.91 o 
  -5 -10   3       43.72       48.50      3.81 o 
  -4 -10   3       47.34       32.96      2.65 o 
  -3 -10   3        0.64        1.83      1.67 o 
  -2 -10   3        4.06        5.79      1.67 o 
  -1 -10   3     1479.89     1375.60     24.40 o 
   0 -10   3      232.63      180.45      4.73 o 
   1 -10   3       54.29       59.45      3.02 o 
   2 -10   3      614.17      571.19     10.99 o 
   3 -10   3      587.79      563.57     10.78 o 
   4 -10   3     1713.31     1708.99     42.00 o 
   5 -10   3     1073.26      999.38     17.76 o 
   6 -10   3      313.97      275.88      7.06 o 
   7 -10   3      115.65      104.10      3.47 o 
   8 -10   3      372.06      346.59      7.53 o 
   9 -10   3        9.88        8.23      1.79 o 
  10 -10   3      163.74      192.19      6.56 o 
  11 -10   3       26.15       33.54      3.57 o 
  12 -10   3      210.00      245.44      8.17 o 
  -7  -9   3       46.58       37.43      4.39 o 
  -6  -9   3       21.06       23.96      3.83 o 
  -5  -9   3       55.09       43.11      6.02 o 
  -4  -9   3      222.55      196.64      5.63 o 
  -3  -9   3        5.53       11.63      3.59 o 
  -2  -9   3      495.62      474.70      9.89 o 
  -1  -9   3     3136.04     3303.48     55.76 o 
   0  -9   3      308.27      299.40      6.48 o 
   1  -9   3        0.36        1.80      1.20 o 
   2  -9   3       78.94       84.46      2.77 o 
   3  -9   3     1260.31     1312.72     19.52 o 
   4  -9   3      286.78      228.57      5.03 o 
   5  -9   3      164.47      150.89      3.87 o 
   6  -9   3       78.31       70.12      2.72 o 
   7  -9   3       13.54       13.96      1.81 o 
   8  -9   3        1.86        3.02      1.53 o 
   9  -9   3      166.17      173.67      6.84 o 
  10  -9   3       18.51       16.50      2.68 o 
  11  -9   3      143.15      131.68      5.51 o 
  12  -9   3       92.22       92.35      6.63 o 
  -8  -8   3       13.21       23.15      3.15 o 
  -7  -8   3        9.39       10.71      2.67 o 
  -6  -8   3       73.48       78.59      4.26 o 
  -5  -8   3     1804.52     1694.28     29.75 o 
  -4  -8   3      834.35      846.36     15.69 o 
  -3  -8   3       14.25       28.31      2.11 o 
  -2  -8   3      418.41      353.85     15.50 o 
  -1  -8   3       10.74       12.36      1.80 o 
   0  -8   3      254.07      281.60      5.99 o 
   1  -8   3       60.71       75.91      2.53 o 
   2  -8   3      703.43      704.59     10.84 o 
   3  -8   3      169.12      169.70      3.32 o 
   4  -8   3       22.14       21.29      1.56 o 
   5  -8   3       62.56       55.67      2.23 o 
   6  -8   3     1767.63     1665.51     28.47 o 
   7  -8   3      264.09      219.94      5.16 o 
   8  -8   3      888.82      886.36     16.12 o 
   9  -8   3       27.69       21.27      2.11 o 
  10  -8   3        3.35        6.63      2.26 o 
  11  -8   3        1.74        0.77      2.29 o 
  12  -8   3       54.21       52.80      4.08 o 
  -9  -7   3       45.54       60.02      4.96 o 
  -8  -7   3       31.05       30.11      3.37 o 
  -7  -7   3      539.73      574.28     14.47 o 
  -6  -7   3     1647.98     1599.23     35.51 o 
  -5  -7   3      394.24      338.75      7.33 o 
  -4  -7   3        9.03        8.86      1.49 o 
  -3  -7   3      152.75      139.95      6.44 o 
  -2  -7   3     2439.20     2498.88     42.27 o 
  -1  -7   3     6882.50     7304.07    120.89 o 
   0  -7   3     3800.54     3669.22     61.29 o 
   1  -7   3     4915.23     4798.92     68.47 o 
   2  -7   3      381.68      344.35      5.66 o 
   3  -7   3      166.95      154.61      3.02 o 
   4  -7   3       44.95       38.02      1.43 o 
   5  -7   3     1199.16     1123.09     19.46 o 
   6  -7   3       12.72       10.43      2.09 o 
   7  -7   3      907.72      827.40     14.91 o 
   8  -7   3      802.42      804.50     14.73 o 
   9  -7   3        0.55        2.61      2.10 o 
  10  -7   3       22.20       31.44      3.13 o 
  11  -7   3        1.81        0.06      2.09 o 
  12  -7   3       34.44       36.68      3.68 o 
  -9  -6   3       86.84       93.55      4.77 o 
  -8  -6   3     1036.07     1020.40     23.49 o 
  -7  -6   3      743.84      807.65     18.90 o 
  -6  -6   3      634.04      621.05     19.69 o 
  -5  -6   3       70.14       76.04      2.81 o 
  -4  -6   3       10.13       11.99      1.43 o 
  -3  -6   3      253.44      287.86      6.00 o 
  -2  -6   3      502.06      541.78     10.06 o 
  -1  -6   3       22.44       53.13      2.03 o 
   0  -6   3      743.15      641.38     11.51 o 
   1  -6   3        8.81       11.46      0.90 o 
   2  -6   3      984.97      966.38     14.36 o 
   3  -6   3      345.32      331.33      5.43 o 
   4  -6   3     3980.40     4333.05     61.88 o 
   5  -6   3      196.13      181.18      4.13 o 
   6  -6   3       23.60       15.26      1.79 o 
   7  -6   3     1462.90     1508.34     25.91 o 
   8  -6   3     2918.32     2855.59     58.71 o 
   9  -6   3     4659.53     4914.64     99.74 o 
  10  -6   3      430.95      409.97     10.88 o 
  11  -6   3      329.95      322.69     11.67 o 
  12  -6   3      117.39      111.01      5.48 o 
 -10  -5   3       34.69       33.91      3.95 o 
  -9  -5   3       37.07       35.02      3.35 o 
  -8  -5   3       55.64       63.08      3.75 o 
  -7  -5   3       94.00      102.12      3.38 o 
  -6  -5   3       11.61       18.57      2.18 o 
  -5  -5   3      491.68      467.72      9.04 o 
  -4  -5   3      590.01      510.35      9.62 o 
  -3  -5   3     5408.01     5713.85     94.71 o 
  -2  -5   3      140.83      193.33      4.20 o 
  -1  -5   3      289.24      237.80      4.81 o 
   0  -5   3       36.93       15.46      0.77 o 
   1  -5   3     2359.61     2391.30     34.32 o 
   2  -5   3     1248.69     1115.10     16.35 o 
   3  -5   3     5880.14     5874.02     83.45 o 
   4  -5   3     1190.70     1099.09     16.24 o 
   5  -5   3      956.57      927.91     13.91 o 
   6  -5   3        6.44        4.37      1.14 o 
   7  -5   3      311.50      357.51      7.22 o 
   8  -5   3     2456.82     2319.22     48.12 o 
   9  -5   3      502.89      519.41     12.83 o 
  10  -5   3      225.43      205.57      6.78 o 
  11  -5   3       54.03       53.20      4.08 o 
  12  -5   3       24.94       29.24      5.89 o 
 -11  -4   3       86.23       79.27     11.46 o 
 -10  -4   3      104.18       97.89      4.76 o 
  -9  -4   3       72.48       52.23      3.54 o 
  -8  -4   3      275.57      255.49      7.53 o 
  -7  -4   3       11.44        8.37      1.48 o 
  -6  -4   3      313.30      287.50      6.11 o 
  -5  -4   3     1075.77      991.00     14.89 o 
  -4  -4   3      414.27      313.59      5.21 o 
  -3  -4   3      665.82      498.38      8.74 o 
  -2  -4   3      655.46      558.30     11.39 o 
  -1  -4   3     1332.94     1319.31     22.36 o 
   0  -4   3     3337.96     3435.47     48.96 o 
   1  -4   3    12303.84    13062.03    184.52 o 
   2  -4   3     6594.70     6945.18     98.43 o 
   3  -4   3      374.08      380.96      6.02 o 
   4  -4   3      183.13      201.22      3.58 o 
   5  -4   3        2.74        1.01      0.78 o 
   6  -4   3     2220.33     2209.48     32.09 o 
   7  -4   3       72.83       61.43      3.20 o 
   8  -4   3       64.59       70.02      6.96 o 
   9  -4   3       76.62       68.16      3.83 o 
  10  -4   3      216.77      206.42      6.88 o 
  11  -4   3      276.81      252.19      8.09 o 
 -11  -3   3      218.76      193.38     25.56 o 
 -10  -3   3      294.17      278.58      8.35 o 
  -9  -3   3        1.28        0.50      1.82 o 
  -8  -3   3      226.36      182.32      4.61 o 
  -7  -3   3      425.41      419.03     17.06 o 
  -6  -3   3       73.34       91.58      2.30 o 
  -5  -3   3      435.93      431.66      6.93 o 
  -4  -3   3     1964.29     1927.59     27.89 o 
  -3  -3   3     2317.93     2123.97     30.52 o 
  -2  -3   3    24403.36    25906.04    366.40 o 
  -1  -3   3     1813.14     1841.10     26.41 o 
   0  -3   3     1018.89     1075.88     15.61 o 
   1  -3   3      130.67      138.07      2.44 o 
   2  -3   3      107.39       88.48      1.81 o 
   3  -3   3        9.93       38.64      1.21 o 
   4  -3   3      127.68      297.15      4.90 o 
   5  -3   3     2620.31     2682.79     38.65 o 
   6  -3   3     3144.73     3333.13     55.41 o 
   7  -3   3      462.41      455.39      8.84 o 
   8  -3   3      592.26      541.35     13.00 o 
   9  -3   3      164.91      145.36      6.31 o 
  10  -3   3      199.77      202.57      6.83 o 
  11  -3   3       36.09       27.90      5.05 o 
 -12  -2   3       11.72       14.04      4.02 o 
 -11  -2   3       97.67      105.70     14.65 o 
 -10  -2   3      918.61      915.68     21.03 o 
  -9  -2   3      143.26      129.47      3.84 o 
  -8  -2   3      845.94      816.83     12.74 o 
  -7  -2   3      504.52      494.24      8.05 o 
  -6  -2   3      426.06      435.39      7.05 o 
  -5  -2   3       19.83       19.42      1.14 o 
  -4  -2   3      185.33      222.17      3.77 o 
  -3  -2   3      915.41      899.30     13.21 o 
  -2  -2   3       26.79       14.49      0.68 o 
  -1  -2   3     3967.29     3952.30     56.14 o 
   0  -2   3        0.12        0.19      0.43 o 
   1  -2   3      321.67      339.51      5.23 o 
   2  -2   3        3.46       10.88      0.75 o 
   3  -2   3       18.06       30.39      1.25 o 
   4  -2   3      170.68      264.42      4.45 o 
   5  -2   3      188.16      198.74      3.64 o 
   6  -2   3       18.06       19.37      1.57 o 
   7  -2   3       50.54       42.81      3.94 o 
   8  -2   3       43.95       40.62      3.07 o 
   9  -2   3     1106.53     1050.08     23.46 o 
  10  -2   3      244.20      255.44      7.95 o 
  11  -2   3       27.73       25.05      3.21 o 
 -12  -1   3      145.32      163.86      8.89 o 
 -11  -1   3      638.61      594.34     71.20 o 
 -10  -1   3      247.07      297.40      6.74 o 
  -9  -1   3     1421.53     1482.44     22.24 o 
  -8  -1   3      201.30      194.02      3.93 o 
  -7  -1   3       36.98       24.83      1.37 o 
  -6  -1   3      593.70      649.97     10.00 o 
  -5  -1   3     1987.12     2181.62     31.45 o 
  -4  -1   3       18.37       18.75      0.89 o 
  -3  -1   3       43.45       45.52      1.13 o 
  -2  -1   3     1744.36     1786.09     25.56 o 
  -1  -1   3     1482.47     1681.84     30.32 o 
   0  -1   3     5751.59     6549.69     92.80 o 
   1  -1   3     1722.05     1721.45     24.81 o 
   2  -1   3    28055.46    30980.58    438.36 o 
   3  -1   3       17.19        3.00      0.55 o 
   4  -1   3       27.26       25.26      1.06 o 
   5  -1   3      103.85       72.64      2.40 o 
   6  -1   3      714.89      686.15     12.56 o 
   7  -1   3      715.53      659.35     12.34 o 
   8  -1   3     1998.68     1813.39     31.35 o 
   9  -1   3      225.82      224.99      8.54 o 
  10  -1   3       22.98       24.76      4.87 o 
  11  -1   3       90.09       85.29      4.83 o 
 -13   0   3       98.96       93.84      7.13 o 
 -12   0   3       70.54       65.48      4.10 o 
 -11   0   3       27.00       22.90      2.77 o 
 -10   0   3       82.60       75.89      2.78 o 
  -9   0   3      214.33      208.19      4.25 o 
  -8   0   3      994.22      929.42     14.19 o 
  -7   0   3     1681.45     1644.93     24.09 o 
  -6   0   3     7131.12     7610.31    108.05 o 
  -5   0   3     1059.19     1027.40     15.11 o 
  -4   0   3      155.43      141.48      2.55 o 
  -3   0   3      270.37      260.50      5.60 o 
  -2   0   3      615.67      503.12      8.72 o 
  -1   0   3     2274.28     2382.82     34.00 o 
   0   0   3      561.78      521.20      7.73 o 
   1   0   3        3.37        4.48      1.08 o 
   2   0   3        6.08        5.35      0.79 o 
   3   0   3      143.52      128.20      3.06 o 
   4   0   3      775.72      794.50     14.04 o 
   5   0   3       38.98       29.13      1.77 o 
   6   0   3      271.58      248.76      5.54 o 
   7   0   3       64.64       57.13      3.01 o 
   8   0   3        2.77        1.04      1.51 o 
   9   0   3      151.16      146.98      5.62 o 
  10   0   3       20.64       19.07      2.86 o 
 -13   1   3      482.52      482.85     12.72 o 
 -12   1   3     1028.66     1065.25     37.11 o 
 -11   1   3        4.37        5.09      2.18 o 
 -10   1   3       14.05       14.46      1.49 o 
  -9   1   3       32.95       29.30      1.67 o 
  -8   1   3       18.72       10.26      1.30 o 
  -7   1   3      257.32      235.98      4.22 o 
  -6   1   3      424.13      362.86      5.86 o 
  -5   1   3      626.40      559.76      8.49 o 
  -4   1   3      575.68      548.46      8.21 o 
  -3   1   3       31.01       20.23      0.98 o 
  -2   1   3     3089.12     3287.56     46.99 o 
  -1   1   3     7162.37     8341.34    118.16 o 
   0   1   3        6.76       18.31      1.28 o 
   1   1   3      301.54      298.47      7.22 o 
   2   1   3     3080.32     3019.22     49.95 o 
   3   1   3    13697.54    15210.98    248.23 o 
   4   1   3     3466.71     3515.57     58.39 o 
   5   1   3      655.97      662.47     12.20 o 
   6   1   3       15.01       26.86      1.94 o 
   7   1   3       55.77       48.14      2.56 o 
   8   1   3      386.31      409.50      8.74 o 
   9   1   3      148.77      135.75      4.38 o 
  10   1   3       61.19       72.95      4.44 o 
 -13   2   3        6.06        0.23      4.71 o 
 -12   2   3       79.25       67.34      3.98 o 
 -11   2   3      342.88      361.52      7.83 o 
 -10   2   3      159.95      137.35      3.89 o 
  -9   2   3      115.40      105.68      2.67 o 
  -8   2   3      492.68      503.07      8.08 o 
  -7   2   3       57.48       84.72      2.08 o 
  -6   2   3     1158.62      994.32     14.72 o 
  -5   2   3     5486.22     5611.64     79.70 o 
  -4   2   3     8108.04     8355.86    118.30 o 
  -3   2   3    41132.80    42778.16   1359.87 o 
  -2   2   3       35.69       47.70      1.15 o 
  -1   2   3      632.15      692.25     10.22 o 
   0   2   3     1216.22     1467.50     24.54 o 
   1   2   3     2338.15     2623.67     43.48 o 
   2   2   3     2980.08     3607.92     59.63 o 
   3   2   3     1635.77     1782.37     30.13 o 
   4   2   3      964.13      913.37     16.18 o 
   5   2   3       77.69       57.87      2.42 o 
   6   2   3      351.98      306.11      6.72 o 
   7   2   3       16.14        5.97      1.63 o 
   8   2   3      106.11      105.86      6.01 o 
   9   2   3       22.53       17.77      2.56 o 
 -14   3   3      104.61      128.15      9.54 o 
 -13   3   3      195.61      209.06      7.14 o 
 -12   3   3      315.43      302.62      8.67 o 
 -11   3   3     1265.33     1315.84     27.97 o 
 -10   3   3      247.57      212.91      5.09 o 
  -9   3   3      307.11      293.31      6.19 o 
  -8   3   3      271.96      307.68      5.28 o 
  -7   3   3      342.32      361.65      5.90 o 
  -6   3   3     1426.72     1427.51     20.81 o 
  -5   3   3      377.53      333.12      5.30 o 
  -4   3   3    36104.55    37871.89   1073.22 o 
  -3   3   3     8161.66     9104.43    128.88 o 
  -2   3   3       66.24       99.54      1.94 o 
  -1   3   3      959.83      981.54     14.39 o 
   0   3   3     1338.12     1525.06     22.12 o 
   1   3   3     3317.21     3829.19     54.69 o 
   2   3   3       12.70       18.38      1.30 o 
   3   3   3      679.34      609.48     11.20 o 
   4   3   3     1524.89     1552.55     26.71 o 
   5   3   3      156.14      150.12      6.92 o 
   6   3   3      517.81      536.31     10.62 o 
   7   3   3      822.40      840.98     18.22 o 
   8   3   3      128.08      130.01      5.45 o 
   9   3   3       41.48       43.25      3.82 o 
 -14   4   3       56.94       53.93      4.18 o 
 -13   4   3      216.46      196.99     13.44 o 
 -12   4   3      177.33      174.25      5.27 o 
 -11   4   3       81.33       91.26      4.04 o 
 -10   4   3      174.34      174.39      4.48 o 
  -9   4   3     1641.90     1557.98     26.66 o 
  -8   4   3      836.04      832.04     14.74 o 
  -7   4   3      692.01      724.82     11.01 o 
  -6   4   3      444.36      438.06      6.88 o 
  -5   4   3      134.61      108.54      2.21 o 
  -4   4   3        4.88        8.59      0.89 o 
  -3   4   3     1577.88     1581.05     22.85 o 
  -2   4   3     2897.49     2794.19     40.01 o 
  -1   4   3      600.98      439.59      6.85 o 
   0   4   3     2402.20     2499.80     35.94 o 
   1   4   3      225.66      184.96      3.39 o 
   2   4   3       25.82       28.10      1.21 o 
   3   4   3      242.88      240.19      5.29 o 
   4   4   3      953.05     1028.53     18.34 o 
   5   4   3      331.41      332.12      7.20 o 
   6   4   3      202.18      165.43      5.97 o 
   7   4   3        2.62       -0.75      1.95 o 
   8   4   3        9.27        8.13      2.42 o 
 -14   5   3        0.66        1.81      2.79 o 
 -13   5   3      126.05      125.00      5.38 o 
 -12   5   3       30.13       27.77      2.46 o 
 -11   5   3      466.32      420.65      9.53 o 
 -10   5   3      556.78      574.69     10.94 o 
  -9   5   3        4.24        7.24      1.39 o 
  -8   5   3      398.64      400.65      7.78 o 
  -7   5   3        0.74        4.96      0.68 o 
  -6   5   3      984.60     1104.93     16.33 o 
  -5   5   3      136.43       95.78      2.09 o 
  -4   5   3       14.60       13.34      1.07 o 
  -3   5   3        3.47        7.62      0.75 o 
  -2   5   3      778.06      869.01     12.97 o 
  -1   5   3      848.32      922.69     13.79 o 
   0   5   3        0.33       -0.70      0.70 o 
   1   5   3      282.72      290.52      4.99 o 
   2   5   3       64.54       52.62      3.90 o 
   3   5   3     2159.36     2244.26     38.02 o 
   4   5   3      158.10      132.91      3.86 o 
   5   5   3      117.86      110.66      4.77 o 
   6   5   3        5.94        3.06      2.17 o 
   7   5   3      441.79      410.61     11.86 o 
 -14   6   3        7.70        5.73      3.02 o 
 -13   6   3        5.28        5.64      2.34 o 
 -12   6   3       24.60       19.80      4.54 o 
 -11   6   3      128.86      125.80      4.07 o 
 -10   6   3       23.29       21.57      2.68 o 
  -9   6   3       19.66       29.20      2.02 o 
  -8   6   3      499.31      400.93      9.61 o 
  -7   6   3      935.29      962.86     16.87 o 
  -6   6   3     1182.85     1181.02     17.48 o 
  -5   6   3      275.40      188.52      3.47 o 
  -4   6   3        9.00       19.99      1.12 o 
  -3   6   3       36.02       38.38      1.46 o 
  -2   6   3        7.91       12.98      1.03 o 
  -1   6   3     1238.02     1206.92     17.90 o 
   0   6   3     1629.70     1556.52     22.90 o 
   1   6   3      766.51      738.18     11.44 o 
   2   6   3     3247.06     3482.02     58.13 o 
   3   6   3      129.60      149.50      5.43 o 
   4   6   3        3.32        6.34      2.11 o 
   5   6   3        5.07        6.49      2.24 o 
   6   6   3      604.87      668.37     16.76 o 
   7   6   3        8.74       13.21      2.83 o 
 -14   7   3      428.06      434.93     26.10 o 
 -13   7   3      507.12      494.80     12.56 o 
 -12   7   3      484.72      515.80     10.48 o 
 -11   7   3      176.42      181.79      4.85 o 
 -10   7   3      659.91      618.33     11.76 o 
  -9   7   3      368.63      375.45      9.39 o 
  -8   7   3      544.38      509.99      9.74 o 
  -7   7   3     1720.64     1846.26     31.25 o 
  -6   7   3      745.61      727.00     11.17 o 
  -5   7   3       72.89       89.33      2.18 o 
  -4   7   3       11.27        8.54      0.93 o 
  -3   7   3      661.40      688.04     10.62 o 
  -2   7   3      332.11      378.87      6.31 o 
  -1   7   3      979.43     1101.45     16.55 o 
   0   7   3        4.12        1.34      1.17 o 
   1   7   3       91.14       78.58      3.69 o 
   2   7   3        4.83       13.67      2.23 o 
   3   7   3      176.67      185.56      9.89 o 
   4   7   3      645.40      629.75     15.64 o 
   5   7   3      354.90      377.08     10.78 o 
   6   7   3      308.46      320.46      9.89 o 
 -14   8   3       43.31       47.35      2.99 o 
 -13   8   3       59.19       50.41      3.09 o 
 -12   8   3       72.28       69.36      3.28 o 
 -11   8   3       35.73       35.70      2.72 o 
 -10   8   3       12.73        7.75      1.67 o 
  -9   8   3      608.68      625.66     11.84 o 
  -8   8   3       10.51       13.70      1.57 o 
  -7   8   3      689.78      601.82     11.20 o 
  -6   8   3       19.79       17.48      1.58 o 
  -5   8   3      615.93      620.03      9.76 o 
  -4   8   3     1392.86     1334.48     19.83 o 
  -3   8   3      742.23      697.16     10.88 o 
  -2   8   3     1548.33     1491.50     42.69 o 
  -1   8   3     1224.92     1225.68     21.53 o 
   0   8   3      166.80      191.53      4.68 o 
   1   8   3      275.24      242.54      7.24 o 
   2   8   3      270.58      267.97      8.02 o 
   3   8   3     1720.15     1692.24     37.03 o 
   4   8   3      328.62      331.02     25.69 o 
   5   8   3      192.57      232.82     15.61 o 
 -14   9   3       19.30       19.82      2.41 o 
 -13   9   3        0.52       -1.44      1.87 o 
 -12   9   3      203.53      204.75      8.93 o 
 -11   9   3      758.10      786.95     14.78 o 
 -10   9   3      126.02      144.48      4.29 o 
  -9   9   3      724.46      752.97     13.99 o 
  -8   9   3      344.04      287.54      6.50 o 
  -7   9   3      438.84      414.14      8.45 o 
  -6   9   3     1356.52     1317.40     63.17 o 
  -5   9   3     1286.83     1209.61     27.85 o 
  -4   9   3        1.63        3.30      0.98 o 
  -3   9   3      945.73      908.42     13.99 o 
  -2   9   3        5.41        2.90      1.74 o 
  -1   9   3       32.44       36.17      2.21 o 
   0   9   3      142.48      153.81      5.50 o 
   1   9   3      221.85      206.45      6.75 o 
   2   9   3       32.88       29.12      3.16 o 
   3   9   3      291.95      249.61      8.18 o 
   4   9   3        8.05        2.37      2.42 o 
 -14  10   3        3.31        1.93      2.91 o 
 -13  10   3        7.90        7.18      2.95 o 
 -12  10   3      131.30      118.96      4.18 o 
 -11  10   3       55.50       60.62      3.11 o 
 -10  10   3      188.08      194.53      5.17 o 
  -9  10   3        0.66        1.46      1.77 o 
  -8  10   3        1.99        3.49      3.30 o 
  -7  10   3       33.36       36.48      2.28 o 
  -6  10   3      362.61      295.93      6.41 o 
  -5  10   3      540.28      514.26      9.91 o 
  -4  10   3      547.36      559.40     10.77 o 
  -3  10   3      530.54      532.14     10.40 o 
  -2  10   3      741.54      793.82     14.77 o 
  -1  10   3      100.13       89.87      4.27 o 
   0  10   3       35.47       36.89      3.84 o 
   1  10   3        8.36        5.38      2.61 o 
   2  10   3       26.70       21.80      3.03 o 
   3  10   3       51.43       53.46      4.14 o 
 -13  11   3      215.12      259.59      6.76 o 
 -12  11   3        2.23       -0.85      1.83 o 
 -11  11   3       13.71       15.05      2.12 o 
 -10  11   3      124.98      133.29      4.29 o 
  -9  11   3      203.83      197.07      5.86 o 
  -8  11   3      654.46      658.41     12.62 o 
  -7  11   3      542.89      487.58      9.75 o 
  -6  11   3        5.00       -0.43      1.88 o 
  -5  11   3       59.58       70.22      3.79 o 
  -4  11   3        9.81       18.22      1.88 o 
  -3  11   3      187.04      160.36      4.49 o 
  -2  11   3      125.61      138.65      4.24 o 
  -1  11   3       64.30       62.90      6.38 o 
   0  11   3        3.01        4.72      2.29 o 
   1  11   3        6.85        1.78      2.74 o 
   2  11   3      147.99      146.84      6.27 o 
 -13  12   3        0.04       -1.06      1.92 o 
 -12  12   3       67.15       71.75      5.39 o 
 -11  12   3      122.43      112.49      4.12 o 
 -10  12   3       93.46      104.87      3.91 o 
  -9  12   3      164.89      173.31      4.95 o 
  -8  12   3      111.89      116.35      3.93 o 
  -7  12   3       49.56       44.64      3.58 o 
  -6  12   3       35.59       35.57      4.36 o 
  -5  12   3      223.83      264.47      7.95 o 
  -4  12   3      200.93      207.56      9.95 o 
  -3  12   3       20.72       22.92      2.30 o 
  -2  12   3       44.18       50.13      3.60 o 
  -1  12   3       11.70        4.29      4.07 o 
   0  12   3      418.62      422.32     11.85 o 
   1  12   3      412.60      426.39     12.13 o 
 -12  13   3      258.03      295.12     17.91 o 
 -11  13   3       18.03       17.76      3.19 o 
 -10  13   3       18.94       21.47      3.03 o 
  -9  13   3       81.27       89.18      6.32 o 
  -8  13   3      316.14      338.38      9.73 o 
  -7  13   3      249.27      231.87      7.58 o 
  -6  13   3      945.38      956.62     22.10 o 
  -5  13   3      528.12      547.85     13.90 o 
  -4  13   3      106.74      121.54      7.23 o 
  -3  13   3       38.78       48.99      7.82 o 
  -2  13   3        0.23       -1.23      2.28 o 
  -1  13   3      148.90      152.96      6.34 o 
 -11  14   3        4.24        2.99      2.62 o 
 -10  14   3       44.71       60.59      4.34 o 
  -9  14   3       26.15       28.54      4.02 o 
  -8  14   3       12.68       10.73      2.79 o 
  -7  14   3      118.56      102.90      5.13 o 
  -6  14   3       82.67       94.56      5.17 o 
  -5  14   3       10.22        9.92      2.95 o 
  -4  14   3      520.61      504.98     28.32 o 
  -3  14   3      154.91      190.38     10.15 o 
  -8  15   3      385.82      405.61     11.61 o 
  -7  15   3      116.54      121.25      6.48 o 
  -6  15   3      203.88      191.11      7.31 o 
   1 -15   4      240.11      268.42      8.88 o 
   2 -15   4       14.26       10.74      2.96 o 
   3 -15   4       98.59       91.19      7.21 o 
   4 -15   4      455.41      462.51     18.18 o 
   5 -15   4      785.97      791.69     27.29 o 
   6 -15   4      212.31      218.94      7.85 o 
   7 -15   4      237.91      281.43     12.81 o 
  -1 -14   4      434.34      447.35     10.09 o 
   0 -14   4      106.11      112.53      5.39 o 
   1 -14   4       10.93        7.38      2.75 o 
   2 -14   4       72.76       72.67      5.96 o 
   3 -14   4      411.37      388.05     11.00 o 
   5 -14   4      274.27      272.22      8.66 o 
   6 -14   4      172.69      175.21      6.65 o 
   7 -14   4       29.44       20.41      3.22 o 
   8 -14   4      266.64      265.98      8.66 o 
   9 -14   4      288.68      264.38      8.92 o 
  -3 -13   4        1.15       -0.64      1.85 o 
  -2 -13   4       18.70       11.26      2.26 o 
  -1 -13   4       16.54       16.66      2.32 o 
   0 -13   4        0.87       -1.67      1.67 o 
   1 -13   4       94.60       84.62      4.69 o 
   2 -13   4      154.48      142.33      5.80 o 
   3 -13   4      229.29      220.84      7.45 o 
   4 -13   4       13.04       10.32      3.57 o 
   5 -13   4      228.61      209.19      8.51 o 
   6 -13   4       16.05       19.48      2.81 o 
   7 -13   4       85.95       99.53      4.96 o 
   8 -13   4      577.53      623.47     15.65 o 
   9 -13   4      231.36      248.50      8.13 o 
  10 -13   4       78.34       92.72     12.13 o 
  -4 -12   4       96.65      103.16      5.34 o 
  -3 -12   4       41.27       51.89      4.26 o 
  -2 -12   4        7.09        4.52      1.89 o 
  -1 -12   4        1.64        0.60      1.73 o 
   0 -12   4      611.35      641.84     12.70 o 
   1 -12   4      762.20      806.73     15.31 o 
   2 -12   4     1191.11     1230.48     27.40 o 
   3 -12   4      593.74      611.46     14.95 o 
   4 -12   4      556.66      525.37     13.21 o 
   5 -12   4        0.38        0.99      2.01 o 
   6 -12   4       10.53        4.18      2.29 o 
   7 -12   4      118.52      129.16      5.26 o 
   8 -12   4      129.38      143.28      5.68 o 
   9 -12   4      134.10      123.14      7.86 o 
  10 -12   4       71.41       55.18      3.14 o 
  -5 -11   4      134.35      126.85      5.82 o 
  -4 -11   4       22.73       21.79      2.37 o 
  -3 -11   4       12.63       19.65      2.24 o 
  -2 -11   4       37.97       28.02      2.49 o 
  -1 -11   4       37.40       39.19      3.40 o 
   0 -11   4       11.13       14.30      2.72 o 
   1 -11   4      739.98      751.71     14.24 o 
   2 -11   4      448.30      428.07      8.87 o 
   3 -11   4        0.67       -0.13      1.93 o 
   4 -11   4      138.80      132.96      6.23 o 
   5 -11   4     1228.60     1169.63     36.56 o 
   6 -11   4      547.05      523.78     12.97 o 
   7 -11   4       78.32       82.51      3.21 o 
   8 -11   4      360.53      367.20      8.03 o 
   9 -11   4      304.57      319.42      9.59 o 
  10 -11   4     1383.19     1375.07     42.25 o 
  11 -11   4      592.57      661.77     16.50 o 
  -6 -10   4        2.64        1.57      2.38 o 
  -5 -10   4       22.64       28.11      4.28 o 
  -4 -10   4       12.78       14.67      2.50 o 
  -3 -10   4      254.63      287.64      8.16 o 
  -2 -10   4      255.63      286.02      6.64 o 
  -1 -10   4      422.20      423.80      8.82 o 
   0 -10   4       61.96       65.65      5.90 o 
   1 -10   4       54.17       62.52      2.75 o 
   2 -10   4       68.74       61.95      2.68 o 
   3 -10   4     2883.85     3025.68     62.75 o 
   4 -10   4     1542.28     1554.95     33.33 o 
   5 -10   4      528.72      509.24      9.90 o 
   6 -10   4      162.41      163.12      4.35 o 
   7 -10   4      625.87      626.58     12.00 o 
   8 -10   4       15.35       19.74      2.08 o 
   9 -10   4      593.07      613.45     13.68 o 
  10 -10   4      125.95      105.97     16.35 o 
  11 -10   4       46.75       46.43      3.97 o 
  -7  -9   4        7.17       13.59      2.84 o 
  -6  -9   4      129.00      125.39      6.03 o 
  -5  -9   4      808.74      829.36     15.77 o 
  -4  -9   4      249.93      229.44      5.76 o 
  -3  -9   4      327.12      282.84      6.55 o 
  -2  -9   4      301.46      286.20      7.42 o 
  -1  -9   4        1.30       -1.38      1.69 o 
   0  -9   4       13.62       19.91      1.82 o 
   1  -9   4       36.58       38.17      2.11 o 
   2  -9   4       82.71       77.04      2.70 o 
   3  -9   4        2.24        4.80      0.99 o 
   4  -9   4        3.42        2.83      1.17 o 
   5  -9   4      539.11      535.07     10.19 o 
   6  -9   4     2390.39     2444.32     41.24 o 
   7  -9   4        6.75        4.87      1.55 o 
   8  -9   4      169.04      172.91      4.69 o 
   9  -9   4        1.29        3.09      2.08 o 
  10  -9   4       30.71       27.97      3.13 o 
  11  -9   4       69.75       68.84      4.40 o 
  -8  -8   4       19.30       22.45      3.09 o 
  -7  -8   4       48.67       47.90      3.69 o 
  -6  -8   4      564.05      559.50     12.63 o 
  -5  -8   4        8.64        5.08      1.73 o 
  -4  -8   4        1.23        0.46      1.38 o 
  -3  -8   4      166.99      149.94      4.12 o 
  -2  -8   4     4727.72     4981.35     83.09 o 
  -1  -8   4     4321.55     4417.89    204.01 o 
   0  -8   4     1670.03     1539.39     27.51 o 
   1  -8   4      506.04      470.43      9.02 o 
   2  -8   4       51.49       41.39      1.50 o 
   3  -8   4       55.85       68.59      1.95 o 
   4  -8   4       23.39       40.02      2.31 o 
   5  -8   4     1332.17     1272.01     22.02 o 
   6  -8   4      943.37      844.30     31.69 o 
   7  -8   4     2091.07     2107.58     35.82 o 
   8  -8   4     1560.00     1530.38     26.63 o 
   9  -8   4      395.68      418.06     14.64 o 
  10  -8   4       14.93       10.47      2.56 o 
  11  -8   4       13.02       14.34      2.77 o 
  -9  -7   4       63.66       67.84      4.74 o 
  -8  -7   4      451.17      469.56     19.31 o 
  -7  -7   4      329.82      363.29     10.11 o 
  -6  -7   4      454.22      438.61      9.18 o 
  -5  -7   4        2.05        6.96      1.52 o 
  -4  -7   4       83.61       91.76      3.08 o 
  -3  -7   4      563.48      574.89     10.89 o 
  -2  -7   4      385.51      418.13      8.22 o 
  -1  -7   4     1338.57     1324.15     22.94 o 
   0  -7   4        4.08        3.73      1.05 o 
   1  -7   4       24.96       21.50      1.15 o 
   2  -7   4      238.71      237.59      4.21 o 
   3  -7   4      161.57      108.85      2.45 o 
   4  -7   4      855.65      837.17     12.74 o 
   5  -7   4      100.92      108.68      3.09 o 
   6  -7   4      382.93      361.58      8.32 o 
   7  -7   4     2017.97     1968.23     33.50 o 
   8  -7   4      159.35      148.46      5.31 o 
   9  -7   4      570.09      529.46     13.13 o 
  10  -7   4      267.09      298.28      8.79 o 
  11  -7   4      123.20      110.25      5.23 o 
 -10  -6   4        6.13        5.82      2.44 o 
  -9  -6   4       58.26       45.30      6.94 o 
  -8  -6   4      164.47      171.23      6.18 o 
  -7  -6   4      330.73      274.12      7.59 o 
  -6  -6   4       20.28       23.05      2.03 o 
  -5  -6   4      360.78      356.46      7.42 o 
  -4  -6   4     1066.16     1067.18     18.89 o 
  -3  -6   4     1244.83     1365.46     23.65 o 
  -2  -6   4      567.17      677.96     12.28 o 
  -1  -6   4      398.58      333.56      6.57 o 
   0  -6   4     2096.44     2035.30     29.42 o 
   1  -6   4     2046.70     2154.15     31.11 o 
   2  -6   4      415.94      347.46      5.70 o 
   3  -6   4       13.93       10.03      0.92 o 
   4  -6   4      233.70      207.01      4.17 o 
   5  -6   4      434.61      437.86      8.34 o 
   6  -6   4        1.68        0.55      1.11 o 
   7  -6   4      126.54      112.45      5.67 o 
   8  -6   4     3351.68     3320.15     68.07 o 
   9  -6   4      510.92      502.64     12.61 o 
  10  -6   4      173.53      183.35      6.46 o 
  11  -6   4        8.03        3.41      2.61 o 
 -10  -5   4       21.50       32.71      3.35 o 
  -9  -5   4        0.35        0.05      2.12 o 
  -8  -5   4      547.43      499.55     10.14 o 
  -7  -5   4     1078.88     1073.93     19.34 o 
  -6  -5   4      367.17      338.12      7.08 o 
  -5  -5   4     1136.96     1193.92     20.96 o 
  -4  -5   4     2835.30     2892.15     48.61 o 
  -3  -5   4     1645.44     1620.90     27.67 o 
  -2  -5   4     1451.56     1417.05     24.22 o 
  -1  -5   4       24.25       19.27      0.85 o 
   0  -5   4     4661.86     5148.60     73.24 o 
   1  -5   4     6756.61     7073.20    100.42 o 
   2  -5   4     2312.47     2441.06     35.12 o 
   3  -5   4      567.97      531.68      8.30 o 
   4  -5   4       48.43       43.75      1.52 o 
   5  -5   4      338.43      358.48      6.00 o 
   6  -5   4      179.82      189.21      4.38 o 
   7  -5   4      635.55      585.34     13.70 o 
   8  -5   4        6.09        6.11      3.15 o 
   9  -5   4       45.19       46.20      5.20 o 
  10  -5   4       39.17       33.95      3.56 o 
  11  -5   4      937.67      970.40     22.60 o 
 -11  -4   4       52.94       46.92      3.69 o 
 -10  -4   4       42.37       41.83      3.46 o 
  -9  -4   4       35.92       22.26      2.71 o 
  -8  -4   4      244.54      242.22      5.70 o 
  -7  -4   4      288.11      269.31      5.97 o 
  -6  -4   4       23.48       33.38      1.91 o 
  -5  -4   4      341.74      338.12      5.67 o 
  -4  -4   4     3046.11     2987.26     42.91 o 
  -3  -4   4     1119.95      847.22     12.62 o 
  -2  -4   4       19.35        5.66      0.64 o 
  -1  -4   4       24.97       20.96      1.01 o 
   0  -4   4      638.67      732.39     10.91 o 
   1  -4   4      147.68      134.51      2.53 o 
   2  -4   4      825.14      782.41     11.70 o 
   3  -4   4     2265.89     2238.90     32.26 o 
   4  -4   4     5685.51     5605.18     79.84 o 
   5  -4   4     5240.14     5375.71     76.69 o 
   6  -4   4     4301.30     4713.20     77.96 o 
   7  -4   4      252.87      242.86      6.97 o 
   8  -4   4        3.85        3.58      2.00 o 
   9  -4   4      131.39      133.25      5.28 o 
  10  -4   4      146.05      137.97      5.64 o 
  11  -4   4      267.91      281.41      8.91 o 
 -12  -3   4        2.87       -1.39      2.91 o 
 -11  -3   4      101.08      106.63      4.90 o 
 -10  -3   4        1.68       -0.26      1.98 o 
  -9  -3   4      439.52      422.60      8.71 o 
  -8  -3   4      471.99      475.07      9.39 o 
  -7  -3   4       64.50       66.20      2.09 o 
  -6  -3   4       31.43       31.63      1.45 o 
  -5  -3   4        6.79       13.13      1.03 o 
  -4  -3   4      306.10      465.39      7.27 o 
  -3  -3   4      296.18      197.12      3.51 o 
  -2  -3   4      220.70      327.31      5.16 o 
  -1  -3   4      928.74      878.71     12.91 o 
   0  -3   4      249.73      276.76      4.48 o 
   1  -3   4     4136.51     4635.05     65.92 o 
   2  -3   4      147.43       91.01      1.93 o 
   3  -3   4        7.76       22.58      1.08 o 
   4  -3   4        1.48        0.92      0.70 o 
   5  -3   4        9.82       16.61      1.65 o 
   6  -3   4       33.92       33.37      2.11 o 
   7  -3   4      125.73      144.62      5.05 o 
   8  -3   4       70.17       70.00      3.77 o 
   9  -3   4      261.58      245.07     10.96 o 
  10  -3   4       28.34       26.72      5.34 o 
  11  -3   4        7.38        3.78      2.60 o 
 -12  -2   4      316.19      327.00     13.48 o 
 -11  -2   4     1026.64     1049.22     25.97 o 
 -10  -2   4      589.17      668.14     15.88 o 
  -9  -2   4      190.50      224.16      4.54 o 
  -8  -2   4      717.33      696.32     11.03 o 
  -7  -2   4       33.55       35.36      1.62 o 
  -6  -2   4      789.89      867.51     13.12 o 
  -5  -2   4        3.80        1.55      0.70 o 
  -4  -2   4     1266.13     1379.09     20.07 o 
  -3  -2   4     1018.13     1160.07     16.88 o 
  -2  -2   4      103.17      110.00      2.04 o 
  -1  -2   4       26.94       29.47      0.92 o 
   0  -2   4     2859.53     3151.36     50.41 o 
   1  -2   4       12.88       12.39      0.80 o 
   2  -2   4       62.00      115.35      2.55 o 
   3  -2   4       17.40       35.46      1.23 o 
   4  -2   4      220.25      205.87      3.71 o 
   5  -2   4     2310.26     2569.10     43.04 o 
   6  -2   4     1271.66     1172.18     20.55 o 
   7  -2   4       22.93       40.81      2.27 o 
   8  -2   4      442.30      402.74     10.53 o 
   9  -2   4       43.31       43.64      3.48 o 
  10  -2   4       48.89       47.03      3.79 o 
 -13  -1   4      258.10      297.04     12.91 o 
 -12  -1   4       48.61       32.21      4.85 o 
 -11  -1   4      225.24      213.84      8.19 o 
 -10  -1   4      416.94      451.18      7.84 o 
  -9  -1   4      825.68      796.27     12.54 o 
  -8  -1   4      991.96      971.10     14.83 o 
  -7  -1   4     2967.07     2990.31     43.10 o 
  -6  -1   4     1101.21     1172.17     17.36 o 
  -5  -1   4      246.31      180.03      3.25 o 
  -4  -1   4       75.34       70.45      1.67 o 
  -3  -1   4     2779.49     2832.75     40.48 o 
  -2  -1   4     8226.03     8650.39    131.15 o 
  -1  -1   4      628.91      801.71     13.89 o 
   0  -1   4     4236.04     4467.02     63.48 o 
   1  -1   4      249.41      252.59      4.09 o 
   2  -1   4      361.10      345.66      5.49 o 
   3  -1   4      690.29      868.00     15.13 o 
   4  -1   4       94.17      108.09      2.98 o 
   5  -1   4      355.84      393.97     15.75 o 
   6  -1   4      181.75      152.03      4.02 o 
   7  -1   4      472.28      483.44      9.66 o 
   8  -1   4        3.38        4.53      1.60 o 
   9  -1   4       94.59      103.20      4.81 o 
  10  -1   4       34.92       29.65      3.46 o 
 -13   0   4      257.13      270.47     11.94 o 
 -12   0   4      570.51      570.98     18.76 o 
 -11   0   4       70.69       68.13      3.75 o 
 -10   0   4      292.37      329.09      6.06 o 
  -9   0   4      326.49      329.46      9.96 o 
  -8   0   4      441.36      435.77      7.23 o 
  -7   0   4     2593.32     2761.02     39.83 o 
  -6   0   4       34.03       33.51      2.24 o 
  -5   0   4       60.11       87.74      1.90 o 
  -4   0   4        1.05        2.62      1.09 o 
  -3   0   4     3386.56     3772.95     61.99 o 
  -2   0   4      481.77      574.22     20.85 o 
  -1   0   4      571.36      499.00      8.04 o 
   0   0   4      360.47      382.82      5.90 o 
   1   0   4     6225.32     7067.80    115.75 o 
   2   0   4     1381.18     1325.40     22.48 o 
   3   0   4     9254.71     9700.43    158.77 o 
   4   0   4      667.93      594.79     10.95 o 
   5   0   4      173.59      187.91      4.51 o 
   6   0   4       13.22       12.70      1.53 o 
   7   0   4      805.97      710.59     13.46 o 
   8   0   4      556.90      590.94     13.14 o 
   9   0   4      271.66      270.29     16.10 o 
  10   0   4      221.72      236.31      7.89 o 
 -13   1   4       16.17       14.44      3.01 o 
 -12   1   4        5.09        0.62      6.76 o 
 -11   1   4       13.19        9.90      1.82 o 
 -10   1   4      686.08      684.93     10.98 o 
  -9   1   4        4.61        2.02      1.02 o 
  -8   1   4      123.83      137.34      2.96 o 
  -7   1   4       74.24      106.17      2.39 o 
  -6   1   4     1410.32     1308.16     19.17 o 
  -5   1   4      976.96      932.68     13.78 o 
  -4   1   4     2312.55     2799.27     40.05 o 
  -3   1   4      207.86      190.06      3.75 o 
  -2   1   4     6084.26     6756.83     95.86 o 
  -1   1   4      899.54      891.18     13.05 o 
   0   1   4      244.55      191.00      3.27 o 
   1   1   4     2028.68     2437.08     40.50 o 
   2   1   4      375.17      386.45      7.34 o 
   3   1   4      103.41      160.85      3.83 o 
   4   1   4      191.54      178.29      4.27 o 
   5   1   4      196.57      179.25      4.83 o 
   6   1   4      216.16      226.42      5.45 o 
   7   1   4      879.08      873.43     16.23 o 
   8   1   4      471.75      425.69     14.13 o 
   9   1   4        3.00        5.27      1.73 o 
 -14   2   4      192.60      203.47     10.51 o 
 -13   2   4     1181.19     1264.18     49.32 o 
 -12   2   4      659.49      687.16     16.18 o 
 -11   2   4     2470.06     2431.74     41.22 o 
 -10   2   4       72.67       78.42      5.47 o 
  -9   2   4        3.21       11.20      1.20 o 
  -8   2   4       10.46       11.79      1.11 o 
  -7   2   4      247.60      254.49      4.43 o 
  -6   2   4      782.07      728.59     10.98 o 
  -5   2   4       12.14       55.70      1.43 o 
  -4   2   4    12113.93    12874.00    182.09 o 
  -3   2   4     4209.30     4439.41     63.12 o 
  -2   2   4     1620.62     1623.90     23.41 o 
  -1   2   4        2.39        2.80      0.59 o 
   0   2   4        8.07       21.04      1.03 o 
   1   2   4        2.01        6.66      2.16 o 
   2   2   4       71.26       81.27      2.46 o 
   3   2   4      924.23      943.65     16.66 o 
   4   2   4      699.31      647.58     12.02 o 
   5   2   4        7.37        9.93      1.49 o 
   6   2   4       23.40        7.35      1.63 o 
   7   2   4      731.77      774.44     14.78 o 
   8   2   4       57.44       70.29      3.28 o 
   9   2   4        4.25        2.74      2.08 o 
 -14   3   4       71.22       69.76      6.84 o 
 -13   3   4       24.93       18.52      5.82 o 
 -12   3   4      199.63      205.73      5.38 o 
 -11   3   4        0.36       -0.56      1.75 o 
 -10   3   4      310.84      294.43      6.38 o 
  -9   3   4      610.02      643.30     11.82 o 
  -8   3   4     2400.32     2398.05     34.75 o 
  -7   3   4       41.72       47.38      1.81 o 
  -6   3   4      381.75      477.77      8.72 o 
  -5   3   4       34.79       20.84      1.37 o 
  -4   3   4     7362.29     7563.16    107.23 o 
  -3   3   4     6996.78     7264.82    103.02 o 
  -2   3   4      494.65      449.98      8.10 o 
  -1   3   4     2355.40     2242.11     32.26 o 
   0   3   4     3404.75     3672.25     60.66 o 
   1   3   4      119.20      130.25      2.59 o 
   2   3   4      304.02      347.44      6.90 o 
   3   3   4     1404.74     1461.86     47.25 o 
   4   3   4        4.55        5.56      1.34 o 
   5   3   4       43.25       35.33      2.29 o 
   6   3   4       24.18       27.05      2.27 o 
   7   3   4        1.64        1.29      1.66 o 
   8   3   4       70.91       67.68      4.21 o 
 -14   4   4      119.24      110.39      7.99 o 
 -13   4   4      103.01       95.26      4.27 o 
 -12   4   4       35.80       35.36      3.66 o 
 -11   4   4      650.29      664.46     12.57 o 
 -10   4   4     1080.07     1058.47     18.74 o 
  -9   4   4     2006.24     2002.81     58.24 o 
  -8   4   4      304.72      229.32      6.21 o 
  -7   4   4       55.82       57.74      1.66 o 
  -6   4   4      371.86      371.82      8.91 o 
  -5   4   4     4137.44     4724.63     67.28 o 
  -4   4   4     2522.05     2713.81     38.92 o 
  -3   4   4      933.45     1076.77     15.86 o 
  -2   4   4      331.09      410.02      6.49 o 
  -1   4   4        4.41        9.28      0.89 o 
   0   4   4      660.34      733.71     11.15 o 
   1   4   4       64.07       62.51      1.70 o 
   2   4   4        3.98        5.82      1.17 o 
   3   4   4      560.38      559.71     10.65 o 
   4   4   4      470.93      463.30      9.28 o 
   5   4   4      119.38      117.11      3.78 o 
   6   4   4      292.23      294.17      9.73 o 
   7   4   4      217.96      211.51      7.29 o 
 -14   5   4       63.44       60.64      6.34 o 
 -13   5   4       10.54       11.40      2.25 o 
 -12   5   4       76.25       76.14      3.24 o 
 -11   5   4      523.80      533.96     10.43 o 
 -10   5   4      614.85      623.85     11.72 o 
  -9   5   4       25.83       30.01      1.98 o 
  -8   5   4      265.11      294.93      6.07 o 
  -7   5   4       25.28       17.07      1.10 o 
  -6   5   4     2243.16     2353.91     34.00 o 
  -5   5   4     2949.87     3356.44     48.09 o 
  -4   5   4       10.71       37.22      1.36 o 
  -3   5   4       80.36       72.87      1.84 o 
  -2   5   4      166.01      152.89      2.98 o 
  -1   5   4      697.16      662.42     10.19 o 
   0   5   4      510.65      421.44      6.86 o 
   1   5   4      597.36      507.00     20.39 o 
   2   5   4     1425.06     1546.70     26.67 o 
   3   5   4        0.84        0.06      1.36 o 
   4   5   4       86.91       95.75      4.98 o 
   5   5   4      743.16      675.58     17.15 o 
   6   5   4      388.91      340.13      9.94 o 
   7   5   4       14.76       11.22      2.62 o 
 -14   6   4      812.63      753.17     94.80 o 
 -13   6   4      330.03      351.69      7.90 o 
 -12   6   4       95.59       96.19      3.55 o 
 -11   6   4      239.96      243.55      5.75 o 
 -10   6   4      352.13      312.38     11.64 o 
  -9   6   4      232.54      211.29      4.94 o 
  -8   6   4      685.49      680.46     24.21 o 
  -7   6   4     1756.30     1590.49     27.03 o 
  -6   6   4     2759.49     2856.11     41.16 o 
  -5   6   4      112.98      144.20      2.93 o 
  -4   6   4       44.99       40.79      1.97 o 
  -3   6   4      536.14      513.26      8.12 o 
  -2   6   4     1020.55     1074.93     16.08 o 
  -1   6   4      155.15      134.83      2.89 o 
   0   6   4      126.22      172.91      3.58 o 
   1   6   4      198.81      145.64      3.85 o 
   2   6   4        4.22        3.48      1.34 o 
   3   6   4       10.75        9.48      2.21 o 
   4   6   4     1031.71      992.75     22.87 o 
   5   6   4       27.35       21.52      2.83 o 
   6   6   4       28.37       26.78      3.24 o 
 -14   7   4       23.68       23.17      5.16 o 
 -13   7   4       48.83       44.84      2.96 o 
 -12   7   4       51.67       42.55      2.74 o 
 -11   7   4        9.03        7.88      1.70 o 
 -10   7   4       37.45       38.44      2.71 o 
  -9   7   4        2.86        3.86      1.84 o 
  -8   7   4      112.47      108.80      3.24 o 
  -7   7   4      451.95      434.14     13.33 o 
  -6   7   4      434.27      381.36      6.37 o 
  -5   7   4      813.59      754.77     11.62 o 
  -4   7   4     1251.24     1299.34     19.29 o 
  -3   7   4     1691.64     1830.64     26.80 o 
  -2   7   4     3084.29     3448.07     49.65 o 
  -1   7   4       30.48       25.44      1.46 o 
   0   7   4      284.61      246.42      5.50 o 
   1   7   4     1047.45     1048.91     23.40 o 
   2   7   4      234.78      235.49      7.24 o 
   3   7   4     1450.53     1520.56     33.46 o 
   4   7   4      124.35      142.41      5.81 o 
   5   7   4      343.24      396.46     12.23 o 
 -14   8   4       35.14       39.23      3.67 o 
 -13   8   4       82.00       68.28      3.30 o 
 -12   8   4      959.28     1060.42     19.32 o 
 -11   8   4      613.00      641.15     12.36 o 
 -10   8   4     1619.83     1612.72     31.81 o 
  -9   8   4      126.60      128.36      5.63 o 
  -8   8   4       42.23       46.35      2.32 o 
  -7   8   4       27.02       34.65      2.07 o 
  -6   8   4      988.54      937.14     14.30 o 
  -5   8   4     1582.96     1587.37     23.46 o 
  -4   8   4       87.41       86.10      2.34 o 
  -3   8   4      876.73      844.94     13.03 o 
  -2   8   4       86.24      100.03      2.60 o 
  -1   8   4      147.24      166.29      4.25 o 
   0   8   4      261.00      276.05      7.85 o 
   1   8   4       27.90       26.14      2.88 o 
   2   8   4      822.65      777.19     18.52 o 
   3   8   4      231.74      195.00      7.38 o 
   4   8   4        3.27        7.78      2.54 o 
 -14   9   4       32.30       34.25      3.64 o 
 -13   9   4      339.85      331.41     14.25 o 
 -12   9   4       34.19       50.95      2.98 o 
 -11   9   4        6.72        4.28      1.71 o 
 -10   9   4      124.04      132.49      4.07 o 
  -9   9   4       96.93       99.75      3.43 o 
  -8   9   4      185.32      206.56      7.24 o 
  -7   9   4        8.89       25.96      7.30 o 
  -6   9   4        0.87        1.53      1.31 o 
  -5   9   4      137.04      118.97      2.91 o 
  -4   9   4      198.71      201.02      4.06 o 
  -3   9   4      168.45      154.62      3.45 o 
  -2   9   4      668.57      635.06     12.03 o 
  -1   9   4     1668.90     1776.77     38.09 o 
   0   9   4      161.53      149.09      5.54 o 
   1   9   4        3.30        4.92      2.20 o 
   2   9   4       27.65       27.34      3.25 o 
   3   9   4      157.41      161.79      7.32 o 
 -14  10   4       36.30       27.13      3.40 o 
 -13  10   4       42.28       47.66      5.16 o 
 -12  10   4      116.75       96.92      3.82 o 
 -11  10   4      137.32      163.01      4.77 o 
 -10  10   4      598.64      585.81     14.32 o 
  -9  10   4     1095.57     1149.62     20.56 o 
  -8  10   4     1886.46     1904.80     32.70 o 
  -7  10   4      454.50      457.14      9.16 o 
  -6  10   4      210.71      178.40      4.56 o 
  -5  10   4      329.20      291.62      6.36 o 
  -4  10   4      203.80      207.23      5.05 o 
  -3  10   4      163.27      163.06      4.40 o 
  -2  10   4      439.12      427.51      8.84 o 
  -1  10   4        0.75        0.10      1.99 o 
   0  10   4      201.30      179.60      6.41 o 
   1  10   4        8.20       11.47      2.64 o 
   2  10   4        1.50       -0.28      2.27 o 
 -13  11   4       40.25       35.62      9.98 o 
 -12  11   4       85.06       89.32      3.71 o 
 -11  11   4      280.69      304.32      7.20 o 
 -10  11   4      166.12      172.69      4.91 o 
  -9  11   4      272.57      275.89      6.52 o 
  -8  11   4        3.47        2.04      1.61 o 
  -7  11   4      225.80      222.90      5.51 o 
  -6  11   4       63.81       58.64      3.61 o 
  -5  11   4        1.09        1.10      1.97 o 
  -4  11   4       41.50       31.58      2.32 o 
  -3  11   4       93.05      101.68      3.58 o 
  -2  11   4      865.17      880.50     20.44 o 
  -1  11   4      479.08      510.83     13.64 o 
   0  11   4      373.84      401.14     11.26 o 
   1  11   4      136.56      127.35      5.82 o 
 -13  12   4       88.67       86.50      4.82 o 
 -12  12   4      355.98      359.83     20.31 o 
 -11  12   4      342.47      383.67     13.35 o 
 -10  12   4       56.66       52.15      3.05 o 
  -9  12   4        7.77       10.58      1.96 o 
  -8  12   4      259.55      235.11     10.74 o 
  -7  12   4      238.38      250.60      7.74 o 
  -6  12   4      787.80      804.92     18.82 o 
  -5  12   4     1138.79     1109.45     24.89 o 
  -4  12   4       15.90       27.77      3.14 o 
  -3  12   4       23.57       30.26      6.36 o 
  -2  12   4        9.04        7.23      2.43 o 
  -1  12   4      277.93      263.43      8.51 o 
   0  12   4      489.81      549.62     14.57 o 
 -12  13   4      228.62      232.77      7.72 o 
 -11  13   4       78.88       95.86      5.40 o 
 -10  13   4       98.38       94.24      5.64 o 
  -9  13   4       54.80       49.82      3.86 o 
  -8  13   4      218.08      240.48      7.78 o 
  -7  13   4      166.34      191.89      6.79 o 
  -6  13   4       85.85       88.71      4.72 o 
  -5  13   4       27.29       24.29      3.07 o 
  -4  13   4       26.05       26.25      3.05 o 
  -3  13   4       14.12       22.87      4.43 o 
  -2  13   4      230.20      231.65      7.86 o 
 -11  14   4      266.02      288.62     12.78 o 
 -10  14   4      126.06      162.15      9.53 o 
  -9  14   4      118.06      110.86      5.33 o 
  -8  14   4      138.73      141.58      6.02 o 
  -7  14   4       34.08       25.47      3.29 o 
  -6  14   4        0.58       -2.47      2.47 o 
  -5  14   4      486.31      441.71     34.76 o 
  -4  14   4      182.54      182.52     10.00 o 
   1 -15   5        6.42       11.09      2.95 o 
   2 -15   5        7.91        5.68      2.99 o 
   3 -15   5      224.03      233.97      9.73 o 
   4 -15   5      306.75      302.79     13.57 o 
   5 -15   5      518.13      530.60     14.18 o 
   6 -15   5       57.51       67.79     10.56 o 
  -1 -14   5        0.11       -1.96      1.96 o 
   0 -14   5        0.17       -0.21      2.52 o 
   1 -14   5       53.94       62.50      4.49 o 
   2 -14   5      135.43      144.10      6.05 o 
   3 -14   5        4.74        1.98      2.64 o 
   4 -14   5        4.81        5.02      4.57 o 
   5 -14   5        0.53       -2.19      2.19 o 
   6 -14   5      438.50      466.89     12.68 o 
   7 -14   5      359.46      388.24     11.17 o 
   8 -14   5      438.18      460.02     20.87 o 
  -3 -13   5        1.20        1.68      1.96 o 
  -2 -13   5       65.81       54.59      3.29 o 
  -1 -13   5       39.67       42.83      3.07 o 
   0 -13   5      520.43      542.38     11.31 o 
   1 -13   5      470.79      468.23     12.38 o 
   2 -13   5      368.11      365.91     10.40 o 
   3 -13   5      167.24      157.28      6.13 o 
   4 -13   5      247.62      234.80      7.67 o 
   5 -13   5       29.36       29.62      3.30 o 
   6 -13   5      620.19      665.09     16.41 o 
   7 -13   5      660.01      738.42     21.34 o 
   8 -13   5      176.60      199.94     15.12 o 
   9 -13   5       40.05       50.00      4.04 o 
  -4 -12   5       48.41       43.35      3.06 o 
  -3 -12   5        5.88        5.22      1.99 o 
  -2 -12   5        4.53        8.46      2.01 o 
  -1 -12   5       11.40       10.84      1.99 o 
   0 -12   5        5.21        6.19      1.86 o 
   1 -12   5        0.15       -0.62      2.42 o 
   2 -12   5      276.23      241.51      7.62 o 
   3 -12   5       67.98       50.50      4.22 o 
   4 -12   5      221.41      225.66      7.23 o 
   5 -12   5       43.52       42.87      3.47 o 
   6 -12   5       62.60       58.71      3.85 o 
   7 -12   5        9.10       13.95      2.87 o 
   8 -12   5       15.91       12.67      2.96 o 
   9 -12   5      287.83      284.16     19.55 o 
  10 -12   5      531.80      506.00     18.18 o 
  -5 -11   5      284.84      255.48     18.84 o 
  -4 -11   5      158.18      179.15      5.36 o 
  -3 -11   5       23.90       14.45      2.08 o 
  -2 -11   5       47.80       82.64      3.45 o 
  -1 -11   5       93.86      108.34      3.76 o 
   0 -11   5      128.41      122.69      3.98 o 
   1 -11   5      553.09      560.28     13.20 o 
   2 -11   5      176.26      171.23      4.69 o 
   3 -11   5       15.71       13.68      2.94 o 
   4 -11   5      368.16      358.90      9.66 o 
   5 -11   5      142.82      141.66      6.26 o 
   6 -11   5        0.42        1.02      2.43 o 
   7 -11   5      406.39      363.11      7.92 o 
   8 -11   5       47.05       56.88      2.98 o 
   9 -11   5      334.89      345.81      9.78 o 
  10 -11   5      210.67      221.41      9.51 o 
  -7 -10   5      162.45      177.60      7.72 o 
  -6 -10   5      317.25      349.69     15.60 o 
  -5 -10   5      701.89      714.93     15.64 o 
  -4 -10   5      729.87      745.04     14.46 o 
  -3 -10   5      197.16      191.79      5.22 o 
  -2 -10   5       48.02       39.65      3.15 o 
  -1 -10   5      278.55      276.32      6.40 o 
   0 -10   5      901.22      890.36     16.35 o 
   1 -10   5      205.75      224.59      8.66 o 
   2 -10   5      993.47      982.86     17.78 o 
   3 -10   5       12.92       21.28      2.51 o 
   4 -10   5      329.41      327.23     11.60 o 
   5 -10   5      274.82      265.08      5.98 o 
   6 -10   5       17.65       14.48      1.76 o 
   7 -10   5        7.50        7.27      1.70 o 
   8 -10   5       64.93       70.86      3.28 o 
   9 -10   5       94.59      100.12      4.77 o 
  10 -10   5       57.26       52.27      4.61 o 
  -7  -9   5        0.83       -1.28      2.26 o 
  -6  -9   5      106.52      105.10      5.75 o 
  -5  -9   5       39.45       35.33      2.68 o 
  -4  -9   5       12.73       14.96      1.96 o 
  -3  -9   5      285.17      287.34      6.57 o 
  -2  -9   5     1521.78     1466.70     25.80 o 
  -1  -9   5      138.70      133.63      3.86 o 
   0  -9   5     1812.89     1826.79     31.53 o 
   1  -9   5       56.27       52.59      2.42 o 
   2  -9   5      193.71      175.78      4.47 o 
   3  -9   5      333.59      310.78      5.53 o 
   4  -9   5     2502.14     2422.37     40.74 o 
   5  -9   5     1895.62     1801.54     30.80 o 
   6  -9   5      277.93      266.58      6.00 o 
   7  -9   5      854.87      800.38     14.79 o 
   8  -9   5      251.20      251.12      7.54 o 
   9  -9   5       30.74       35.02      3.29 o 
  10  -9   5       45.73       41.41      3.68 o 
  11  -9   5       33.54       37.70      8.93 o 
  -8  -8   5      471.94      449.58     12.30 o 
  -7  -8   5      121.90      147.53      7.29 o 
  -6  -8   5       57.58       56.39      3.01 o 
  -5  -8   5      124.21      109.59      3.73 o 
  -4  -8   5      311.43      268.45      6.18 o 
  -3  -8   5     6716.21     6661.26    110.72 o 
  -2  -8   5      571.51      500.35     14.96 o 
  -1  -8   5     1382.60     1389.84     24.21 o 
   0  -8   5      599.04      580.94     27.47 o 
   1  -8   5        2.65        3.52      1.18 o 
   2  -8   5      269.77      253.55      4.60 o 
   3  -8   5      564.02      548.19      8.77 o 
   4  -8   5       89.77       96.69      2.95 o 
   5  -8   5        1.92        3.99      1.41 o 
   6  -8   5       48.57       49.81      2.41 o 
   7  -8   5      238.08      233.93      5.52 o 
   8  -8   5      238.89      236.30      7.22 o 
   9  -8   5      151.75      173.89      6.20 o 
  10  -8   5       66.17       65.48      4.17 o 
  11  -8   5       46.63       60.19      9.19 o 
  -9  -7   5        4.92        1.34      2.38 o 
  -8  -7   5      120.77      107.43      9.72 o 
  -7  -7   5       34.47       26.85      2.46 o 
  -6  -7   5       17.63       18.97      2.03 o 
  -5  -7   5       81.79       69.39      2.85 o 
  -4  -7   5      770.04      647.07     16.01 o 
  -3  -7   5     2828.29     2971.54     50.12 o 
  -2  -7   5        0.79        4.69      2.25 o 
  -1  -7   5      283.96      246.90      5.34 o 
   0  -7   5      610.97      528.93      8.32 o 
   1  -7   5      354.71      325.08      6.07 o 
   2  -7   5      751.98      874.88     13.27 o 
   3  -7   5       46.80       60.36      1.84 o 
   4  -7   5       52.18       48.47      1.75 o 
   5  -7   5        8.31       11.68      1.40 o 
   6  -7   5      636.11      593.06     11.16 o 
   7  -7   5      185.91      179.06      5.82 o 
   8  -7   5      665.81      679.73     16.00 o 
   9  -7   5      438.34      452.07     11.77 o 
  10  -7   5      289.80      287.92      8.76 o 
  11  -7   5        9.22        2.78      2.61 o 
 -10  -6   5       59.51       54.41      3.92 o 
  -9  -6   5       79.03       69.49      4.20 o 
  -8  -6   5      461.51      448.32      9.42 o 
  -7  -6   5     1776.84     1756.51     30.67 o 
  -6  -6   5       13.27       34.54      2.24 o 
  -5  -6   5       83.12       74.49      2.76 o 
  -4  -6   5     2111.15     2213.06     37.66 o 
  -3  -6   5      292.14      240.15      5.26 o 
  -2  -6   5       30.29       38.65      1.89 o 
  -1  -6   5        6.08       14.95      0.93 o 
   0  -6   5     5564.76     5858.12     83.38 o 
   1  -6   5     3027.40     3103.68     44.57 o 
   2  -6   5     1354.60     1250.00     18.49 o 
   3  -6   5      161.02      162.34      3.23 o 
   4  -6   5        2.76        5.68      1.10 o 
   5  -6   5        5.19        5.90      1.22 o 
   6  -6   5       87.91       92.94      3.49 o 
   7  -6   5      399.87      425.52     10.69 o 
   8  -6   5      219.35      229.62      7.06 o 
   9  -6   5       93.47      108.73      4.85 o 
  10  -6   5        0.99        0.67      4.85 o 
  11  -6   5      127.59      102.15      7.81 o 
 -11  -5   5       16.36       15.28      2.81 o 
 -10  -5   5       30.40       28.27      3.23 o 
  -9  -5   5      111.51      124.05      5.18 o 
  -8  -5   5     1769.00     1686.86     29.56 o 
  -7  -5   5      442.63      391.35      8.11 o 
  -6  -5   5      246.91      208.34      4.96 o 
  -5  -5   5      226.63      216.54      4.93 o 
  -4  -5   5     2254.71     2395.30     40.48 o 
  -3  -5   5     4354.78     4523.44     75.20 o 
  -2  -5   5     2105.30     2196.90     31.72 o 
  -1  -5   5     4165.12     4924.15     70.15 o 
   0  -5   5       35.88       65.09      1.69 o 
   1  -5   5        0.95        0.20      0.65 o 
   2  -5   5      590.42      567.93      8.81 o 
   3  -5   5     1242.73     1082.20     16.10 o 
   4  -5   5      260.45      195.91      3.73 o 
   5  -5   5     1551.12     1535.71     22.69 o 
   6  -5   5      661.13      658.00     15.06 o 
   7  -5   5        0.45        1.24      1.90 o 
   8  -5   5       85.52       77.71      4.01 o 
   9  -5   5       89.43      108.31      4.88 o 
  10  -5   5      193.10      221.14      7.54 o 
 -11  -4   5      177.90      176.95      6.48 o 
 -10  -4   5      523.64      561.38     14.11 o 
  -9  -4   5      297.00      294.20      6.76 o 
  -8  -4   5       96.21      102.15      3.38 o 
  -7  -4   5       65.91       72.19      2.72 o 
  -6  -4   5      264.96      251.03      5.50 o 
  -5  -4   5      665.65      681.38     10.54 o 
  -4  -4   5       81.17       54.28      1.60 o 
  -3  -4   5      158.52       60.08      1.59 o 
  -2  -4   5     1112.71      965.86     14.28 o 
  -1  -4   5      591.66      537.47      8.24 o 
   0  -4   5      645.17      674.68     10.20 o 
   1  -4   5     3416.88     3777.34     53.96 o 
   2  -4   5     9921.21    11285.62    159.85 o 
   3  -4   5       45.89       24.79      1.42 o 
   4  -4   5      925.84      907.09     13.71 o 
   5  -4   5       25.37       26.85      1.77 o 
   6  -4   5     1032.90     1039.86     22.65 o 
   7  -4   5     1241.66     1163.28     26.81 o 
   8  -4   5       84.63       79.61      4.07 o 
   9  -4   5       30.32       33.51      3.33 o 
  10  -4   5       41.05       39.29      3.73 o 
 -12  -3   5      204.07      161.60      8.78 o 
 -11  -3   5      755.03      810.87     19.17 o 
 -10  -3   5      477.70      545.98     10.91 o 
  -9  -3   5      149.45      140.01      4.05 o 
  -8  -3   5      221.66      216.54      5.14 o 
  -7  -3   5       10.59        6.30      1.07 o 
  -6  -3   5      142.03      137.90      2.94 o 
  -5  -3   5      329.70      336.16      5.58 o 
  -4  -3   5      982.20     1173.24     17.26 o 
  -3  -3   5      938.58     1011.20     14.90 o 
  -2  -3   5      144.91      133.35      2.80 o 
  -1  -3   5      779.43      877.46     12.96 o 
   0  -3   5      948.85     1042.62     20.42 o 
   1  -3   5     1198.35     1413.42     20.59 o 
   2  -3   5      686.58      798.25     11.98 o 
   3  -3   5        6.86        6.74      0.83 o 
   4  -3   5     1382.47     1417.36     20.89 o 
   5  -3   5     5231.26     5660.43     93.40 o 
   6  -3   5     1867.88     1819.72     31.16 o 
   7  -3   5      262.13      284.68      8.01 o 
   8  -3   5       93.39       84.10      4.17 o 
   9  -3   5       13.17       12.00      2.53 o 
  10  -3   5       53.67       54.98      5.97 o 
 -11  -2   5      623.50      670.63     22.09 o 
 -10  -2   5      571.09      597.24     11.62 o 
  -9  -2   5       42.58       41.15      2.06 o 
  -8  -2   5      316.93      281.59      5.19 o 
  -7  -2   5      356.02      311.50      5.44 o 
  -6  -2   5     1381.51     1271.50     18.82 o 
  -5  -2   5       23.89       13.91      1.01 o 
  -4  -2   5       65.07       63.16      1.65 o 
  -3  -2   5      438.89      412.03      6.41 o 
  -2  -2   5     7070.47     7335.63    126.70 o 
  -1  -2   5     7943.89     8357.98    118.45 o 
   0  -2   5     5492.09     5638.19     80.10 o 
   1  -2   5      145.55      111.46      2.24 o 
   2  -2   5      321.87      378.83      6.06 o 
   3  -2   5        9.21        6.79      0.77 o 
   4  -2   5      121.65      115.82      3.19 o 
   5  -2   5       80.99       69.84      3.58 o 
   6  -2   5        1.81        1.73      3.20 o 
   7  -2   5       50.39       44.51      2.51 o 
   8  -2   5        0.03       -0.46      1.97 o 
   9  -2   5        4.16        4.66      2.31 o 
  10  -2   5       35.82       35.93      3.78 o 
 -11  -1   5      463.28      478.11      9.58 o 
 -10  -1   5      466.02      506.50      8.63 o 
  -9  -1   5     4489.36     4910.54     81.91 o 
  -8  -1   5     1178.69     1189.42     17.87 o 
  -7  -1   5      640.44      616.03      9.66 o 
  -6  -1   5       59.69       86.27      2.07 o 
  -5  -1   5       47.15       48.70      1.41 o 
  -4  -1   5      173.89      184.51      3.21 o 
  -3  -1   5       75.02       53.87      3.81 o 
  -2  -1   5      517.35      502.44      7.59 o 
  -1  -1   5     1585.60     1681.01     24.24 o 
   0  -1   5       27.89       54.82      1.42 o 
   1  -1   5      447.54      436.74      6.81 o 
   2  -1   5      501.00      337.10      5.47 o 
   3  -1   5     8550.82     9527.13    156.01 o 
   4  -1   5     2001.38     2060.98     34.86 o 
   5  -1   5        2.06        0.26      1.17 o 
   6  -1   5       62.16       54.36      2.57 o 
   7  -1   5      810.12      746.13     14.08 o 
   8  -1   5      465.78      496.12     12.63 o 
   9  -1   5      346.90      336.31      9.78 o 
 -12   0   5      118.30       98.29      6.65 o 
 -11   0   5        3.39        2.19      1.34 o 
 -10   0   5      535.25      511.67      8.61 o 
  -9   0   5      152.53      177.47      3.76 o 
  -8   0   5      416.04      477.98      7.81 o 
  -7   0   5       41.32       27.81      1.38 o 
  -6   0   5      896.47      864.64     12.96 o 
  -5   0   5     1491.55     1501.50     21.85 o 
  -4   0   5      260.33      316.55      8.72 o 
  -3   0   5       32.29       22.59      1.21 o 
  -2   0   5     5263.72     5400.63     76.81 o 
  -1   0   5     2787.23     2751.23     39.37 o 
   0   0   5      383.59      359.32      5.66 o 
   1   0   5      537.85      818.42     12.21 o 
   2   0   5       12.67        5.75      1.12 o 
   3   0   5      444.27      510.85      9.58 o 
   4   0   5      193.33      145.47      4.85 o 
   5   0   5        0.65        3.95      1.31 o 
   6   0   5     1388.03     1311.65     23.19 o 
   7   0   5     1212.68     1233.79     22.17 o 
   8   0   5      200.90      154.26      8.33 o 
   9   0   5       37.42       28.52      3.32 o 
 -13   1   5      913.05      942.29     30.34 o 
 -12   1   5      313.75      324.10      8.83 o 
 -11   1   5     1861.00     1973.71     33.76 o 
 -10   1   5       78.49       99.71      2.98 o 
  -9   1   5       46.15       41.74      1.79 o 
  -8   1   5      151.64      154.57      3.22 o 
  -7   1   5     1424.97     1475.38     21.66 o 
  -6   1   5     1193.66     1123.92     16.59 o 
  -5   1   5     4308.63     4408.96     62.82 o 
  -4   1   5     3397.53     3298.50     54.43 o 
  -3   1   5     5183.85     5477.02    139.53 o 
  -2   1   5     1992.68     2136.25     30.69 o 
  -1   1   5       23.89       43.67      1.26 o 
   0   1   5     2337.87     2525.79     36.29 o 
   1   1   5      539.13      790.32     13.89 o 
   2   1   5      181.38      185.75      4.23 o 
   3   1   5      760.94      728.48     13.23 o 
   4   1   5      504.81      530.26     10.17 o 
   5   1   5      180.91      154.77      4.24 o 
   6   1   5      898.53      886.79     18.51 o 
   7   1   5       43.19       64.08      3.09 o 
   8   1   5        4.15        4.75      1.75 o 
   9   1   5      113.91      110.21      5.38 o 
 -14   2   5       41.11       47.66      6.15 o 
 -13   2   5        0.66       -3.38      3.38 o 
 -12   2   5       45.67       49.67      8.65 o 
 -11   2   5       22.38       24.10      2.85 o 
 -10   2   5      101.55      112.57      3.42 o 
  -9   2   5     1298.94     1210.76     28.76 o 
  -8   2   5     6180.27     6785.90     96.62 o 
  -7   2   5      550.24      568.33      8.86 o 
  -6   2   5     1008.20      944.28     15.95 o 
  -5   2   5     2689.03     2657.14     38.12 o 
  -4   2   5     4267.28     4485.68     63.86 o 
  -3   2   5      323.60      215.11      3.62 o 
  -2   2   5     2364.43     2378.02     34.14 o 
  -1   2   5      289.34      327.76      5.27 o 
   0   2   5        1.50        6.54      0.76 o 
   1   2   5      277.94      255.01      5.29 o 
   2   2   5      436.41      508.00      9.57 o 
   3   2   5      422.40      356.64     20.57 o 
   4   2   5      143.01      150.31      4.08 o 
   5   2   5     1226.82     1159.53     17.99 o 
   6   2   5      186.85      189.63      5.14 o 
   7   2   5       29.15       28.39      2.52 o 
   8   2   5       13.82       16.70      2.16 o 
 -14   3   5        8.79        1.71      3.88 o 
 -13   3   5      171.39      179.73      7.98 o 
 -12   3   5      335.39      315.88     11.23 o 
 -11   3   5      559.50      535.53     10.48 o 
 -10   3   5      573.93      526.28     10.09 o 
  -9   3   5       96.51       89.09      2.38 o 
  -8   3   5       98.23       86.71      3.07 o 
  -7   3   5      414.36      375.94      6.14 o 
  -6   3   5      184.49      193.76      3.49 o 
  -5   3   5     1840.81     1763.04     25.53 o 
  -4   3   5     2968.02     3267.10     46.72 o 
  -3   3   5      137.44       83.74      1.87 o 
  -2   3   5     1897.64     2115.60     30.53 o 
  -1   3   5        4.09       11.92      0.90 o 
   0   3   5      588.49      667.52     10.21 o 
   1   3   5     1463.68     1616.66     27.52 o 
   2   3   5      578.02      571.04     33.59 o 
   3   3   5      215.68      202.12      6.74 o 
   4   3   5      524.91      488.43      9.74 o 
   5   3   5       13.82       15.43      1.89 o 
   6   3   5      510.17      527.10     12.38 o 
   7   3   5       16.16       22.63      2.36 o 
 -14   4   5       81.38       80.52      7.20 o 
 -13   4   5       60.59       56.44      8.21 o 
 -12   4   5        5.84        5.38      2.28 o 
 -11   4   5      166.34      149.91      4.21 o 
 -10   4   5      472.20      488.39      9.48 o 
  -9   4   5      289.85      252.58      7.65 o 
  -8   4   5      466.78      410.45      6.76 o 
  -7   4   5     1439.99     1565.05     32.19 o 
  -6   4   5     3645.11     3836.23     54.85 o 
  -5   4   5     7740.13     8953.56    126.94 o 
  -4   4   5     1101.37     1136.93     16.76 o 
  -3   4   5     1079.52     1212.93     17.89 o 
  -2   4   5      281.46      278.29      5.52 o 
  -1   4   5     2846.33     3049.76     50.69 o 
   0   4   5     4055.29     4523.42     74.77 o 
   1   4   5     2001.39     2048.98    112.16 o 
   2   4   5     1060.46     1112.75     19.65 o 
   3   4   5      381.37      362.65      7.61 o 
   4   4   5      106.19      112.62      3.68 o 
   5   4   5      271.65      309.06      7.11 o 
   6   4   5      109.08      104.53      4.92 o 
   7   4   5       77.21       77.35      4.47 o 
 -14   5   5      293.51      270.24     12.14 o 
 -13   5   5      189.87      196.75     10.58 o 
 -12   5   5       66.43       77.22      5.44 o 
 -11   5   5       68.95       79.49      3.85 o 
 -10   5   5      524.76      500.24      9.72 o 
  -9   5   5      800.13      808.67     14.53 o 
  -8   5   5     4392.47     4286.81     74.75 o 
  -7   5   5     5248.01     5711.71     81.42 o 
  -6   5   5    32938.87    36598.60    516.62 o 
  -5   5   5      963.89     1022.44     15.25 o 
  -4   5   5      145.66      135.26      2.77 o 
  -3   5   5      359.98      444.34      7.15 o 
  -2   5   5     1395.76     1534.78     26.07 o 
  -1   5   5     2544.88     2802.35     40.45 o 
   0   5   5       31.96       25.78      2.46 o 
   1   5   5      262.68      239.15      5.40 o 
   2   5   5      413.70      381.20      7.87 o 
   3   5   5      616.45      604.92     11.72 o 
   4   5   5        1.34        2.19      1.52 o 
   5   5   5       44.41       32.26      4.97 o 
   6   5   5        6.65        8.90      2.94 o 
 -14   6   5      197.86      202.86      7.00 o 
 -13   6   5      289.58      288.00      8.52 o 
 -12   6   5       76.99       71.85      3.95 o 
 -11   6   5      184.65      177.88      6.47 o 
 -10   6   5       11.84       14.16      2.75 o 
  -9   6   5        4.44        3.25      1.31 o 
  -8   6   5      989.37     1058.14     18.52 o 
  -7   6   5       24.96       50.20      4.81 o 
  -6   6   5      329.22      337.75      5.76 o 
  -5   6   5      113.52      101.04      2.41 o 
  -4   6   5      635.04      614.56      9.62 o 
  -3   6   5     2822.68     2831.10     40.88 o 
  -2   6   5     1136.86     1128.31     16.93 o 
  -1   6   5       11.42       10.17      1.08 o 
   0   6   5      198.82      173.59      4.31 o 
   1   6   5     1163.61     1143.52     20.28 o 
   2   6   5     1318.46     1397.13     24.57 o 
   3   6   5     2397.18     2526.72     57.05 o 
   4   6   5      272.80      273.95      8.47 o 
   5   6   5       40.22       46.71      3.80 o 
 -14   7   5       71.09       79.18      4.62 o 
 -13   7   5       90.55       86.63     11.35 o 
 -12   7   5      180.16      178.22      6.18 o 
 -11   7   5       15.40       25.88      2.80 o 
 -10   7   5      201.48      213.67      5.19 o 
  -9   7   5      273.39      282.29      6.16 o 
  -8   7   5      518.89      548.10     10.32 o 
  -7   7   5      462.16      430.19      8.37 o 
  -6   7   5     1896.44     1890.43     27.70 o 
  -5   7   5     1637.34     1549.28     22.90 o 
  -4   7   5      290.00      280.17      5.03 o 
  -3   7   5      141.75      165.25      3.46 o 
  -2   7   5      123.82      140.19      3.12 o 
  -1   7   5      121.81      136.69      5.06 o 
   0   7   5     1004.89      998.74     15.58 o 
   1   7   5      372.64      388.24     10.32 o 
   2   7   5      185.36      167.97      6.02 o 
   3   7   5      632.05      600.81     16.88 o 
   4   7   5       64.72       62.18      4.17 o 
   5   7   5       34.27       38.04      6.25 o 
 -14   8   5      340.97      364.66     10.41 o 
 -13   8   5      309.41      318.37     14.89 o 
 -12   8   5       78.33       67.62      3.99 o 
 -11   8   5      358.12      372.51      7.99 o 
 -10   8   5       17.62       20.01      3.15 o 
  -9   8   5       16.44       18.62      3.36 o 
  -8   8   5      191.36      179.56      4.52 o 
  -7   8   5      748.28      744.82     13.60 o 
  -6   8   5      380.67      317.65      5.68 o 
  -5   8   5       54.85       49.58      1.93 o 
  -4   8   5      398.96      426.89      7.22 o 
  -3   8   5       92.97       94.22      2.56 o 
  -2   8   5      256.11      264.64      5.01 o 
  -1   8   5      562.61      554.64     13.43 o 
   0   8   5      544.10      594.05     14.46 o 
   1   8   5      182.40      159.41      7.52 o 
   2   8   5       73.44       76.56      7.36 o 
   3   8   5      165.39      160.44      8.18 o 
   4   8   5      620.13      659.36     24.44 o 
 -14   9   5       31.82       39.52      3.70 o 
 -13   9   5       12.33        8.01      2.63 o 
 -12   9   5      110.61      106.80      4.88 o 
 -11   9   5      377.49      420.78     10.57 o 
 -10   9   5     1197.85     1239.37     22.84 o 
  -9   9   5     2192.36     2218.65     37.81 o 
  -8   9   5     1103.40     1065.81     19.02 o 
  -7   9   5      125.66      112.65      5.39 o 
  -6   9   5        0.02        0.09      1.28 o 
  -5   9   5      729.01      759.70     12.01 o 
  -4   9   5      346.15      337.26      6.09 o 
  -3   9   5      699.20      695.79     20.58 o 
  -2   9   5     1003.70     1019.13     31.08 o 
  -1   9   5     1408.39     1398.14     30.66 o 
   0   9   5       60.13       76.23      4.18 o 
   1   9   5       48.89       51.32      4.09 o 
   2   9   5       26.48       28.48      3.33 o 
   3   9   5      459.83      507.63     16.13 o 
 -14  10   5       32.20       17.78      6.76 o 
 -13  10   5      612.64      621.16     21.94 o 
 -12  10   5      214.79      229.59      7.46 o 
 -11  10   5        6.71        7.18      2.30 o 
 -10  10   5      115.91      121.48      3.98 o 
  -9  10   5        1.58       -0.20      2.40 o 
  -8  10   5       66.95       62.22      2.89 o 
  -7  10   5       30.52       27.42      2.24 o 
  -6  10   5      221.63      235.24      5.55 o 
  -5  10   5      110.91      124.71      3.62 o 
  -4  10   5      396.23      382.51      8.02 o 
  -3  10   5       85.60       90.80      3.30 o 
  -2  10   5      161.68      165.98      5.95 o 
  -1  10   5      332.17      364.35     10.15 o 
   0  10   5      340.24      327.35     15.47 o 
   1  10   5      632.28      621.99     19.18 o 
   2  10   5      193.24      186.51      7.17 o 
 -13  11   5       55.32       60.48      4.41 o 
 -12  11   5        1.36       -0.95      2.65 o 
 -11  11   5       87.21       85.71      8.26 o 
 -10  11   5       17.27       12.32      2.34 o 
  -9  11   5      562.91      563.14     11.22 o 
  -8  11   5      870.13      908.26     16.75 o 
  -7  11   5      745.74      762.96     14.34 o 
  -6  11   5       29.78       25.84      2.93 o 
  -5  11   5      302.93      304.68      8.54 o 
  -4  11   5        2.73        2.57      1.56 o 
  -3  11   5        5.50        1.76      1.99 o 
  -2  11   5       21.88       21.92      2.90 o 
  -1  11   5       98.36      110.87      5.23 o 
   0  11   5      425.77      447.92     12.40 o 
 -13  12   5      208.89      251.53      8.28 o 
 -12  12   5      414.07      435.35     14.44 o 
 -11  12   5        9.38        5.18      2.52 o 
 -10  12   5       16.46        8.99      1.99 o 
  -9  12   5      185.97      201.16      5.44 o 
  -8  12   5       56.34       63.50      3.97 o 
  -7  12   5        0.90       -2.12      2.12 o 
  -6  12   5      167.43      181.18      6.36 o 
  -5  12   5        0.23        0.95      2.17 o 
  -4  12   5        8.31       16.38      3.88 o 
  -3  12   5      146.86      141.36      6.84 o 
  -2  12   5      290.21      286.61      8.92 o 
  -1  12   5      179.20      191.65      7.18 o 
 -12  13   5       37.29       33.38      4.92 o 
 -11  13   5       32.07       42.10      3.59 o 
 -10  13   5       20.08       18.91      3.49 o 
  -9  13   5        0.66       -3.25      5.07 o 
  -8  13   5      205.93      201.07      6.99 o 
  -7  13   5       44.19       48.56      3.90 o 
  -6  13   5       59.97       67.51      5.36 o 
  -5  13   5      726.27      638.64     61.63 o 
  -4  13   5      203.57      204.93     10.18 o 
  -3  13   5      278.49      274.14     12.48 o 
  -9  14   5        0.72       -2.32      2.32 o 
  -8  14   5      126.02      123.61      5.63 o 
  -7  14   5      235.23      254.52     10.67 o 
  -6  14   5      413.81      415.96     47.91 o 
  -5  14   5       32.59       41.00      5.81 o 
   2 -15   6        5.55        5.90      2.79 o 
   3 -15   6       14.40       15.32      3.08 o 
   4 -15   6        5.08        5.28      2.78 o 
   5 -15   6        0.22       -0.74      2.42 o 
  -1 -14   6       78.90       80.94      3.92 o 
   0 -14   6      978.68     1083.41     25.10 o 
   1 -14   6      195.97      195.42      7.20 o 
   2 -14   6      250.41      264.28     12.20 o 
   3 -14   6        6.34        8.52      2.73 o 
   4 -14   6      118.97      131.36      5.79 o 
   5 -14   6      434.87      433.55     12.05 o 
   6 -14   6      286.32      283.18      8.96 o 
   7 -14   6      111.77      134.75      6.00 o 
  -3 -13   6      109.22       98.83      4.24 o 
  -2 -13   6       34.11       22.50      3.15 o 
  -1 -13   6      151.29      150.61      4.84 o 
   0 -13   6        8.60        7.81      2.12 o 
   1 -13   6        1.36       -0.25      2.40 o 
   2 -13   6      189.46      184.27      6.72 o 
   3 -13   6      169.18      179.71     16.77 o 
   4 -13   6      101.60       97.66      4.95 o 
   5 -13   6      221.61      201.97      7.07 o 
   6 -13   6        2.52        5.51      2.47 o 
   7 -13   6       24.28       21.06      3.07 o 
   8 -13   6      137.27      140.62      5.96 o 
  -4 -12   6       74.44       68.03      3.60 o 
  -3 -12   6      400.35      382.12     11.93 o 
  -2 -12   6       39.14       48.38      3.02 o 
  -1 -12   6        0.16        3.12      1.83 o 
   0 -12   6       49.19       49.14      2.95 o 
   1 -12   6     1698.44     1724.94     37.23 o 
   2 -12   6     1908.75     1949.69     41.79 o 
   3 -12   6      108.06      114.02      8.01 o 
   4 -12   6      905.38      938.79     30.49 o 
   5 -12   6       45.99       45.04      4.80 o 
   6 -12   6      426.27      415.66     11.21 o 
   7 -12   6       48.56       59.49      4.03 o 
   8 -12   6      411.82      473.97     12.49 o 
   9 -12   6      378.54      338.25     43.69 o 
  -6 -11   6      559.77      616.85     15.97 o 
  -5 -11   6      239.91      223.56      6.24 o 
  -4 -11   6      316.61      304.45      7.39 o 
  -3 -11   6       54.79       51.54      2.99 o 
  -2 -11   6       25.11       19.01      2.41 o 
  -1 -11   6        0.93        0.89      1.64 o 
   0 -11   6      202.34      166.32      4.74 o 
   1 -11   6      818.12      792.31     14.94 o 
   2 -11   6        6.21        7.22      2.26 o 
   3 -11   6       48.32       49.96      3.50 o 
   4 -11   6       44.52       42.92      3.38 o 
   5 -11   6      154.53      153.54      5.70 o 
   6 -11   6      101.91       90.56     13.05 o 
   7 -11   6       21.17       14.52      1.91 o 
   8 -11   6       36.07       29.75      3.02 o 
   9 -11   6       68.94       68.77      4.17 o 
  -7 -10   6      185.99      188.29      7.12 o 
  -6 -10   6      291.41      279.55      7.10 o 
  -5 -10   6        4.53        1.33      1.88 o 
  -4 -10   6       30.49       37.17      2.72 o 
  -3 -10   6        1.16        0.47      1.56 o 
  -2 -10   6      214.27      231.03      6.02 o 
  -1 -10   6        6.02       18.39      1.93 o 
   0 -10   6      285.55      283.12      6.49 o 
   1 -10   6       26.12       24.31      2.09 o 
   2 -10   6        6.40        4.55      1.45 o 
   3 -10   6      168.28      153.57      5.28 o 
   4 -10   6       22.90       32.45      2.85 o 
   5 -10   6      424.05      432.02      8.76 o 
   6 -10   6      266.99      274.24      7.13 o 
   7 -10   6      214.84      205.16      5.32 o 
   8 -10   6        2.25        3.10      2.41 o 
   9 -10   6       92.74       97.43      5.99 o 
  10 -10   6      231.11      280.10      8.81 o 
  -8  -9   6      451.19      505.20     24.99 o 
  -7  -9   6      173.08      177.53     10.83 o 
  -6  -9   6       32.80       24.70      3.39 o 
  -5  -9   6      178.20      181.59     10.80 o 
  -4  -9   6       26.71       39.37      2.58 o 
  -3  -9   6     1186.76     1150.97     20.72 o 
  -2  -9   6      378.68      365.56      7.76 o 
  -1  -9   6      129.22      122.57      3.76 o 
   0  -9   6      213.43      207.98      5.53 o 
   1  -9   6      325.29      324.25      6.90 o 
   2  -9   6      289.57      300.59      6.49 o 
   3  -9   6      591.54      584.33     10.93 o 
   4  -9   6      260.42      267.76      5.89 o 
   5  -9   6        0.58        0.50      1.30 o 
   6  -9   6       22.15       20.59      1.99 o 
   7  -9   6      893.80      868.30     19.71 o 
   8  -9   6      793.04      741.17     17.45 o 
   9  -9   6       67.61       71.57      4.22 o 
  10  -9   6      143.61      160.21      6.34 o 
  -9  -8   6       43.98       33.03      7.45 o 
  -8  -8   6        2.14       -1.75      2.17 o 
  -7  -8   6        0.51        0.03      1.68 o 
  -6  -8   6        3.24        0.34      1.68 o 
  -5  -8   6      384.11      398.16      8.47 o 
  -4  -8   6     1800.18     1632.75     28.54 o 
  -3  -8   6       63.73       38.91      2.40 o 
  -2  -8   6       49.87       55.80      2.46 o 
  -1  -8   6      251.94      221.23      5.14 o 
   0  -8   6       57.21       48.66      2.27 o 
   1  -8   6     2937.02     2929.55     60.59 o 
   2  -8   6     1707.40     1672.07     28.40 o 
   3  -8   6      935.15      836.64     12.93 o 
   4  -8   6       29.08       23.38      1.87 o 
   5  -8   6      618.88      617.49     11.60 o 
   6  -8   6      390.40      338.44      7.18 o 
   7  -8   6     1350.98     1269.21     27.62 o 
   8  -8   6      464.57      437.11     11.39 o 
   9  -8   6      393.23      401.91     10.93 o 
  10  -8   6       83.21       89.98      4.83 o 
  -9  -7   6       50.63       51.93      3.89 o 
  -8  -7   6      389.11      392.77     10.69 o 
  -7  -7   6      717.60      754.07     15.20 o 
  -6  -7   6       96.94      114.10      3.76 o 
  -5  -7   6      450.98      441.86      8.99 o 
  -4  -7   6      455.30      452.27      9.06 o 
  -3  -7   6       31.32       27.52      2.91 o 
  -2  -7   6      789.56      800.09     16.82 o 
  -1  -7   6     1133.15     1062.28     18.74 o 
   0  -7   6     4327.05     4434.94     63.45 o 
   1  -7   6     1693.95     1649.77     24.23 o 
   2  -7   6      833.14      809.27     12.43 o 
   3  -7   6       57.70       70.35      2.13 o 
   4  -7   6       29.88       27.86      1.91 o 
   5  -7   6      664.71      660.44     12.21 o 
   6  -7   6        2.06       -0.25      2.27 o 
   7  -7   6      236.63      238.67      7.14 o 
   8  -7   6       38.60       42.21      4.93 o 
   9  -7   6       45.79       56.00      3.86 o 
  10  -7   6      184.01      181.40      6.78 o 
 -10  -6   6       12.82        9.68      3.80 o 
  -9  -6   6      182.14      184.91     10.08 o 
  -8  -6   6      887.31      814.64     15.43 o 
  -7  -6   6        7.95       12.00      3.36 o 
  -6  -6   6        2.31        0.11      1.32 o 
  -5  -6   6       15.78       21.73      2.18 o 
  -4  -6   6     1108.96     1112.66     19.64 o 
  -3  -6   6     1791.95     1898.82     32.41 o 
  -2  -6   6       13.11       15.46      1.85 o 
  -1  -6   6      259.89      286.07      4.89 o 
   0  -6   6       53.44       44.03      1.51 o 
   1  -6   6       24.96       13.50      1.07 o 
   2  -6   6       64.49       44.76      1.64 o 
   3  -6   6     1808.23     1867.79     27.33 o 
   4  -6   6      214.26      188.24      5.37 o 
   5  -6   6     1386.74     1351.44     26.46 o 
   6  -6   6      196.98      216.79      6.51 o 
   7  -6   6        0.72       -0.80      2.96 o 
   8  -6   6        4.55        0.94      2.72 o 
   9  -6   6       11.56       11.75      2.48 o 
  10  -6   6      255.27      260.63      8.42 o 
 -11  -5   6       16.09       15.43      4.14 o 
 -10  -5   6      180.92      188.84      9.80 o 
  -9  -5   6      169.03      171.45      4.88 o 
  -8  -5   6       41.30       39.01      2.56 o 
  -7  -5   6      653.01      602.57     11.58 o 
  -6  -5   6      204.05      205.56      4.90 o 
  -5  -5   6     1288.47     1318.76     36.71 o 
  -4  -5   6     2761.52     2852.15     47.96 o 
  -3  -5   6     3343.75     3244.78     46.59 o 
  -2  -5   6       90.31       54.32      1.56 o 
  -1  -5   6        5.58        3.68      0.74 o 
   0  -5   6      569.86      540.17      8.46 o 
   1  -5   6      496.73      443.40      7.11 o 
   2  -5   6     5082.76     5149.80     73.50 o 
   3  -5   6     1882.20     1832.40     26.80 o 
   4  -5   6      673.56      642.80     10.12 o 
   5  -5   6      101.66       94.28      3.00 o 
   6  -5   6       14.69       25.27      2.69 o 
   7  -5   6       15.79       13.92      2.34 o 
   8  -5   6        1.25        1.34      2.04 o 
   9  -5   6        2.25        4.29      2.37 o 
  10  -5   6        9.72        7.31      3.42 o 
 -11  -4   6     1023.86     1094.51     35.82 o 
 -10  -4   6      657.84      658.69     30.14 o 
  -9  -4   6      906.56      909.52     20.74 o 
  -8  -4   6       11.82       10.30      1.63 o 
  -7  -4   6      741.58      703.08     13.04 o 
  -6  -4   6     1208.39     1256.51     23.11 o 
  -5  -4   6     2962.79     3154.17     45.38 o 
  -4  -4   6        0.66        3.61      0.76 o 
  -3  -4   6      272.48      276.63      5.53 o 
  -2  -4   6      587.75      636.49      9.72 o 
  -1  -4   6      544.84      659.81     10.04 o 
   0  -4   6     1604.25     1747.09     25.40 o 
   1  -4   6      605.71      701.74     10.71 o 
   2  -4   6        1.81        6.03      0.99 o 
   3  -4   6      313.46      269.95      4.75 o 
   4  -4   6      803.26      797.53     23.79 o 
   5  -4   6     1432.12     1412.33     24.46 o 
   6  -4   6     3990.74     3857.73     78.59 o 
   7  -4   6      114.29      159.05     11.66 o 
   8  -4   6       50.24       62.49      3.90 o 
   9  -4   6        2.04        1.70      2.31 o 
  10  -4   6       12.41        6.69      2.78 o 
 -12  -3   6        7.00        0.48      3.14 o 
 -11  -3   6       15.57       10.88      3.71 o 
 -10  -3   6       73.50       93.41      4.79 o 
  -9  -3   6       25.85       23.98      2.09 o 
  -8  -3   6      289.18      267.31      6.00 o 
  -7  -3   6       59.44       45.14      2.64 o 
  -6  -3   6      520.38      569.45      9.00 o 
  -5  -3   6      177.16      217.97      3.94 o 
  -4  -3   6       40.88       22.47      1.11 o 
  -3  -3   6      933.31      870.96     15.06 o 
  -2  -3   6     9081.36     9922.35    140.59 o 
  -1  -3   6     2469.43     2330.65     33.57 o 
   0  -3   6     1801.61     2004.35     28.98 o 
   1  -3   6      865.53      879.36     13.18 o 
   2  -3   6      166.67      191.28      3.55 o 
   3  -3   6      927.18      867.91     13.45 o 
   4  -3   6     1181.57     1249.05     21.69 o 
   5  -3   6     5407.09     5489.09     90.78 o 
   6  -3   6      904.45      844.54     15.50 o 
   7  -3   6      179.05      193.01      6.37 o 
   8  -3   6       15.27       11.06      2.56 o 
   9  -3   6      300.37      305.81      9.22 o 
 -12  -2   6       10.91        6.38      3.00 o 
 -11  -2   6      370.77      356.30      9.64 o 
 -10  -2   6      121.55      141.20      5.11 o 
  -9  -2   6      248.44      264.96      5.09 o 
  -8  -2   6      216.78      198.48      4.01 o 
  -7  -2   6      901.80      843.67     12.94 o 
  -6  -2   6        2.05        1.27      0.76 o 
  -5  -2   6      132.69      137.03      2.73 o 
  -4  -2   6       52.55      100.34      2.12 o 
  -3  -2   6     2416.77     2650.20     38.03 o 
  -2  -2   6     2334.26     2449.74     35.17 o 
  -1  -2   6     1612.59     1655.21     23.99 o 
   0  -2   6      346.46      376.55      7.02 o 
   1  -2   6     2092.82     2417.21     34.83 o 
   2  -2   6     4670.91     5172.49     73.75 o 
   3  -2   6     3036.96     3336.02     55.51 o 
   4  -2   6     3074.48     3284.03     83.31 o 
   5  -2   6        5.07        6.55      2.39 o 
   6  -2   6       69.97       80.01      3.89 o 
   7  -2   6      164.77      148.24      5.51 o 
   8  -2   6      232.92      288.10      8.64 o 
   9  -2   6      349.76      387.00     10.90 o 
 -11  -1   6      583.76      623.02     12.05 o 
 -10  -1   6      322.75      326.59      7.05 o 
  -9  -1   6       27.86       33.85      4.13 o 
  -8  -1   6       61.11       51.86      3.18 o 
  -7  -1   6      724.83      655.00     10.22 o 
  -6  -1   6      464.85      427.90      6.89 o 
  -5  -1   6      844.33      960.27     14.28 o 
  -4  -1   6      159.22      160.41      2.89 o 
  -3  -1   6      570.35      538.86      9.67 o 
  -2  -1   6     2421.40     2545.96     36.57 o 
  -1  -1   6     2691.16     2597.53     37.27 o 
   0  -1   6      161.18       67.29      3.35 o 
   1  -1   6       81.93       50.14      1.47 o 
   2  -1   6     2598.47     2828.46     47.18 o 
   3  -1   6      444.01      451.37      8.70 o 
   4  -1   6        4.30        6.29      1.34 o 
   5  -1   6       68.81       53.43      2.51 o 
   6  -1   6       33.10       30.15      2.32 o 
   7  -1   6     1446.26     1372.37     24.47 o 
   8  -1   6      114.97      112.95      5.17 o 
   9  -1   6       57.32       52.46      4.16 o 
 -12   0   6       14.99       18.58      2.63 o 
 -11   0   6       13.86       17.52      1.96 o 
 -10   0   6        0.20       -1.63      5.19 o 
  -9   0   6      423.46      457.21      7.66 o 
  -8   0   6     1630.68     1598.81     23.60 o 
  -7   0   6      117.04       75.45      2.01 o 
  -6   0   6     1881.13     1869.44     27.16 o 
  -5   0   6     2229.64     2171.57     31.58 o 
  -4   0   6     3032.96     3136.76     51.89 o 
  -3   0   6     2284.26     2403.41     39.96 o 
  -2   0   6       21.59       16.08      0.85 o 
  -1   0   6       60.91      103.75      2.15 o 
   0   0   6      323.23      499.29      7.76 o 
   1   0   6     1345.60     1662.65     24.23 o 
   2   0   6      125.75      159.38      5.02 o 
   3   0   6      514.12      517.40     20.09 o 
   4   0   6       87.33       67.46      2.66 o 
   5   0   6      144.52      186.47      4.82 o 
   6   0   6      393.99      376.10      8.15 o 
   7   0   6        1.66        0.97      1.60 o 
   8   0   6       59.04       51.07      3.56 o 
 -13   1   6      110.53      115.20      4.99 o 
 -12   1   6      128.15      134.99      5.22 o 
 -11   1   6       28.24       30.76      6.21 o 
 -10   1   6       44.22       41.70      2.29 o 
  -9   1   6     1225.71     1300.22     26.56 o 
  -8   1   6        2.34        4.80      1.18 o 
  -7   1   6        1.49        1.25      0.74 o 
  -6   1   6      444.73      426.20      6.78 o 
  -5   1   6     3247.41     3352.36     55.46 o 
  -4   1   6     3240.57     3298.51     54.54 o 
  -3   1   6     3204.45     3594.69     59.31 o 
  -2   1   6      385.59      429.82      6.71 o 
  -1   1   6       14.66       16.76      0.96 o 
   0   1   6       96.42      108.52      2.26 o 
   1   1   6       22.42       13.26      1.26 o 
   2   1   6      770.93      860.28     15.35 o 
   3   1   6     1901.78     1908.08     32.53 o 
   4   1   6      329.45      288.77      6.42 o 
   5   1   6     1127.01     1070.99     19.38 o 
   6   1   6       89.45       84.62      3.39 o 
   7   1   6        2.21        4.23      1.68 o 
   8   1   6       23.45       13.76      2.07 o 
 -14   2   6       22.56       19.65      4.58 o 
 -13   2   6      610.26      622.77     15.08 o 
 -12   2   6      553.55      593.95     15.55 o 
 -11   2   6      278.15      276.75      7.80 o 
 -10   2   6      364.17      352.97      7.30 o 
  -9   2   6      554.64      616.86      9.84 o 
  -8   2   6      106.93      130.66      2.86 o 
  -7   2   6      285.33      249.00      5.33 o 
  -6   2   6     2550.09     2695.23     38.74 o 
  -5   2   6      541.76      477.65      7.43 o 
  -4   2   6     6064.72     6366.81     90.50 o 
  -3   2   6     2511.80     2713.30     38.94 o 
  -2   2   6     1848.61     1967.74     28.46 o 
  -1   2   6       14.39        5.62      0.80 o 
   0   2   6      174.08      148.44      2.88 o 
   1   2   6     1214.37     1278.94     22.12 o 
   2   2   6       20.51       21.81      1.79 o 
   3   2   6       25.49       29.04      2.05 o 
   4   2   6       63.30       63.21      2.83 o 
   5   2   6      103.45       95.71      3.56 o 
   6   2   6      225.76      257.51      6.38 o 
   7   2   6       20.10       21.86      2.32 o 
 -14   3   6       18.89       12.92      2.60 o 
 -13   3   6        1.18        2.31      2.31 o 
 -12   3   6       49.80       50.81      3.57 o 
 -11   3   6      133.40      104.03      5.38 o 
 -10   3   6      241.25      247.20      6.98 o 
  -9   3   6       91.15       91.40      2.45 o 
  -8   3   6      341.45      357.31      6.04 o 
  -7   3   6      104.97       86.35      2.11 o 
  -6   3   6     2168.17     2222.34     44.09 o 
  -5   3   6      606.63      604.85      9.27 o 
  -4   3   6     4059.30     4568.27     65.13 o 
  -3   3   6     1546.22     1421.63     20.80 o 
  -2   3   6     1130.18     1127.93     16.70 o 
  -1   3   6      226.58      171.18      3.26 o 
   0   3   6     2149.90     2144.52     36.12 o 
   1   3   6       15.27       27.14      1.86 o 
   2   3   6      152.95      136.41      3.76 o 
   3   3   6      583.88      573.70     11.13 o 
   4   3   6     1173.12     1157.29     20.81 o 
   5   3   6     1113.33     1145.50     20.81 o 
   6   3   6      658.29      631.93     12.65 o 
   7   3   6      104.55      101.36      4.01 o 
 -14   4   6      126.41      120.87      9.47 o 
 -13   4   6      167.00      138.97      7.60 o 
 -12   4   6      675.60      668.59     20.27 o 
 -11   4   6        4.82        4.83      2.02 o 
 -10   4   6      179.63      164.31      5.44 o 
  -9   4   6      763.10      736.78     13.30 o 
  -8   4   6      699.17      654.59     10.22 o 
  -7   4   6       11.35        6.52      1.32 o 
  -6   4   6     5896.37     6627.01     94.27 o 
  -5   4   6      263.53      337.30      5.59 o 
  -4   4   6      524.10      573.79      8.92 o 
  -3   4   6      590.46      599.72      9.31 o 
  -2   4   6      527.37      577.49      9.04 o 
  -1   4   6     1064.76     1169.17     17.42 o 
   0   4   6     1005.77      949.99     16.84 o 
   1   4   6      336.12      279.59      9.17 o 
   2   4   6      220.89      199.82      4.96 o 
   3   4   6      281.32      263.29      6.18 o 
   4   4   6       34.48       28.38      2.36 o 
   5   4   6      230.64      232.29      6.00 o 
   6   4   6      181.80      185.30      7.57 o 
 -14   5   6      835.53      841.60     36.10 o 
 -13   5   6      101.67       91.02     11.19 o 
 -12   5   6        0.21       -0.12      2.11 o 
 -11   5   6       27.03       27.82      4.67 o 
 -10   5   6      212.45      192.38      6.02 o 
  -9   5   6       10.59        9.66      1.39 o 
  -8   5   6      249.20      246.05      4.52 o 
  -7   5   6     3236.06     3518.61     50.55 o 
  -6   5   6      534.07      464.32      7.51 o 
  -5   5   6     1314.56     1386.56     20.47 o 
  -4   5   6      624.60      625.93      9.76 o 
  -3   5   6     1865.79     1892.77     27.64 o 
  -2   5   6     1759.26     2095.12     30.53 o 
  -1   5   6        1.86        7.12      1.23 o 
   0   5   6      544.04      513.02      9.86 o 
   1   5   6     1833.97     1890.51     32.43 o 
   2   5   6        3.60       11.26      1.68 o 
   3   5   6        9.90       -0.04      2.96 o 
   4   5   6       72.24       94.12      4.63 o 
   5   5   6       22.51       26.87      3.25 o 
 -15   6   6        1.63       -3.96      3.96 o 
 -14   6   6        1.13       -1.09      3.91 o 
 -13   6   6      246.28      248.24      7.76 o 
 -12   6   6      298.74      314.13     10.49 o 
 -11   6   6      339.11      318.41     17.16 o 
 -10   6   6      110.49      125.64      4.74 o 
  -9   6   6      459.08      472.37     11.42 o 
  -8   6   6      745.27      755.08     13.61 o 
  -7   6   6     2424.67     2415.87    114.93 o 
  -6   6   6     1537.87     1459.70     21.60 o 
  -5   6   6      935.26     1003.38     15.17 o 
  -4   6   6       37.50       29.14      1.49 o 
  -3   6   6       13.92       17.31      1.28 o 
  -2   6   6      494.08      529.28      8.58 o 
  -1   6   6      488.32      491.31      9.53 o 
   0   6   6      789.60      734.32     24.38 o 
   1   6   6      748.45      717.09     13.52 o 
   2   6   6       54.25       44.59      3.24 o 
   3   6   6      214.28      183.93      6.55 o 
   4   6   6       11.22       12.92      2.66 o 
   5   6   6       58.95       56.85      4.11 o 
 -15   7   6       20.93       20.62      3.23 o 
 -14   7   6      308.94      292.71      8.94 o 
 -13   7   6      882.39      888.89     24.50 o 
 -12   7   6      510.27      492.78     29.29 o 
 -11   7   6       72.27       61.72      4.57 o 
 -10   7   6        4.63        1.81      1.89 o 
  -9   7   6      139.22      138.83      4.93 o 
  -8   7   6       53.23       44.67      2.37 o 
  -7   7   6      525.33      491.97      8.08 o 
  -6   7   6       51.96       50.80      3.73 o 
  -5   7   6       53.43       45.78      1.81 o 
  -4   7   6        1.70        1.51      0.98 o 
  -3   7   6      142.18      138.29      3.17 o 
  -2   7   6      155.22      128.59      3.64 o 
  -1   7   6       44.50       46.59      2.35 o 
   0   7   6       89.54       91.04      3.25 o 
   1   7   6      513.54      482.59     12.37 o 
   2   7   6      415.12      405.38     13.93 o 
   3   7   6      828.67      841.61     29.26 o 
   4   7   6      554.61      529.90     23.21 o 
 -14   8   6       44.42       31.07      5.59 o 
 -13   8   6        5.85        4.99      2.46 o 
 -12   8   6       29.45       30.36      3.54 o 
 -11   8   6      150.87      158.68      5.73 o 
 -10   8   6      805.24      797.89     18.25 o 
  -9   8   6     1868.58     1869.77     39.28 o 
  -8   8   6      136.28      130.20      9.09 o 
  -7   8   6      267.99      286.81      6.23 o 
  -6   8   6        0.55       -0.36      1.04 o 
  -5   8   6     1094.02     1050.86     16.08 o 
  -4   8   6      577.75      524.04     14.66 o 
  -3   8   6      320.32      254.11      4.92 o 
  -2   8   6        1.99        2.30      1.34 o 
  -1   8   6     1483.62     1473.02     36.37 o 
   0   8   6       11.79       11.54      3.51 o 
   1   8   6       30.27       30.02      3.26 o 
   2   8   6      376.13      344.71     10.11 o 
   3   8   6      125.67      125.96      5.80 o 
 -14   9   6       43.23       47.00      3.95 o 
 -13   9   6      500.42      484.81     17.98 o 
 -12   9   6      267.57      297.72     12.34 o 
 -11   9   6      165.33      188.44      6.40 o 
 -10   9   6      202.35      210.49      6.72 o 
  -9   9   6       88.72       92.86      6.43 o 
  -8   9   6       17.54       16.51      1.84 o 
  -7   9   6       63.87       65.24      3.64 o 
  -6   9   6      267.11      297.44      5.59 o 
  -5   9   6       96.50      117.96      3.06 o 
  -4   9   6      115.35      138.26      3.37 o 
  -3   9   6        8.01       13.16      1.73 o 
  -2   9   6       63.28       61.80      4.42 o 
  -1   9   6      197.35      211.17      6.94 o 
   0   9   6      231.83      249.34     11.80 o 
   1   9   6      263.54      252.66      8.25 o 
   2   9   6       81.10       90.62      5.02 o 
 -14  10   6      124.72      127.81      7.94 o 
 -13  10   6       20.36       11.68      3.14 o 
 -12  10   6       19.21       15.93      2.72 o 
 -11  10   6        1.25        3.68      2.23 o 
 -10  10   6      169.14      186.84      6.31 o 
  -9  10   6      289.10      255.01      7.59 o 
  -8  10   6      815.26      799.72     15.01 o 
  -7  10   6      392.40      383.16      8.08 o 
  -6  10   6      111.03      117.34      3.73 o 
  -5  10   6      899.79      910.36     16.54 o 
  -4  10   6       65.53       55.02      2.70 o 
  -3  10   6      613.73      629.63     15.23 o 
  -2  10   6      678.88      660.05     16.05 o 
  -1  10   6      497.85      520.65     17.10 o 
   0  10   6     1739.78     1843.51     47.14 o 
   1  10   6      164.10      175.30     11.36 o 
 -13  11   6       18.11       13.80      2.84 o 
 -12  11   6        2.62        0.71      2.37 o 
 -11  11   6       39.24       40.21      3.55 o 
 -10  11   6        2.62        2.19      2.86 o 
  -9  11   6      443.77      411.22     10.81 o 
  -8  11   6      513.39      538.22     10.78 o 
  -7  11   6       16.19       11.97      1.90 o 
  -6  11   6      160.57      157.31      5.65 o 
  -5  11   6        0.62        1.95      3.04 o 
  -4  11   6        3.09        2.99      2.05 o 
  -3  11   6       16.48       16.31      2.77 o 
  -2  11   6      154.54      182.29      6.65 o 
  -1  11   6        7.01        8.52      5.02 o 
   0  11   6        1.53        6.81      2.68 o 
 -13  12   6        4.51        4.16      2.63 o 
 -12  12   6       32.30       19.77      3.03 o 
 -11  12   6       92.98      117.03      8.43 o 
 -10  12   6      296.55      327.33      9.42 o 
  -9  12   6        6.72        7.83      2.26 o 
  -8  12   6      101.00      108.49      4.93 o 
  -7  12   6      156.70      169.67      6.18 o 
  -6  12   6      169.11      167.37      6.10 o 
  -5  12   6      260.17      259.01     11.44 o 
  -4  12   6      322.70      344.68     14.04 o 
  -3  12   6       57.50       46.94      3.77 o 
  -2  12   6       40.75       29.52      7.65 o 
 -11  13   6      148.76      138.64     16.41 o 
 -10  13   6       23.04       16.56      4.30 o 
  -9  13   6      207.92      178.38      9.53 o 
  -8  13   6      201.55      193.96      9.83 o 
  -7  13   6      208.08      240.45      7.83 o 
  -6  13   6       13.74       17.44      2.74 o 
  -4  13   6      154.70      145.59      8.46 o 
  -9  14   6        3.92        2.04      3.88 o 
  -8  14   6       60.19       48.55      5.65 o 
  -7  14   6       18.53       13.62      3.52 o 
   3 -15   7      111.87      120.25      8.40 o 
  -1 -14   7       10.42        9.31      2.33 o 
   0 -14   7        2.91        5.65      3.29 o 
   1 -14   7        7.30        3.48      3.53 o 
   2 -14   7        0.43        0.24      2.49 o 
   3 -14   7      288.15      290.78      9.10 o 
   4 -14   7      139.05      141.53      8.66 o 
   5 -14   7       15.61       13.56      2.93 o 
   6 -14   7       20.31       24.45      3.25 o 
  -3 -13   7       35.80       37.35      7.64 o 
  -2 -13   7        0.75        1.24      1.99 o 
  -1 -13   7       14.56       16.52      2.39 o 
   0 -13   7       74.75       90.47      3.87 o 
   1 -13   7      460.07      473.81     17.94 o 
   2 -13   7      759.34      821.06     27.53 o 
   3 -13   7      525.77      551.34     14.16 o 
   4 -13   7       36.33       46.42      3.92 o 
   5 -13   7        8.31       12.70      2.82 o 
   6 -13   7      125.08      148.99      6.42 o 
   7 -13   7      392.32      430.26     16.60 o 
  -4 -12   7      430.95      437.76      9.82 o 
  -3 -12   7       69.31       67.57      3.54 o 
  -2 -12   7        0.23        1.41      1.88 o 
  -1 -12   7      129.62      135.32      4.49 o 
   0 -12   7      855.35      852.07     16.26 o 
   1 -12   7      379.24      395.55     10.72 o 
   2 -12   7      234.75      251.81      7.89 o 
   3 -12   7        2.90        0.22      2.29 o 
   4 -12   7      486.01      451.33     11.91 o 
   5 -12   7      181.91      158.23      9.47 o 
   6 -12   7      166.86      139.23      5.63 o 
   7 -12   7       59.25       52.32      3.87 o 
   8 -12   7        7.13        4.23      3.78 o 
  -6 -11   7       10.23       13.67      2.30 o 
  -5 -11   7        3.04        2.57      2.02 o 
  -4 -11   7        2.86        2.49      1.94 o 
  -3 -11   7       24.71       29.91      2.62 o 
  -2 -11   7       11.83       17.51      2.13 o 
  -1 -11   7      186.02      176.94      5.05 o 
   0 -11   7      157.58      152.38      6.00 o 
   1 -11   7       14.05       13.11      1.96 o 
   2 -11   7       17.56       10.59      2.52 o 
   3 -11   7     1070.44     1080.97     24.23 o 
   4 -11   7     1905.97     1937.47     54.40 o 
   5 -11   7     3694.44     3895.97    113.89 o 
   6 -11   7      474.41      452.50     12.87 o 
   7 -11   7        9.52        7.41      1.77 o 
   8 -11   7      216.04      222.01      7.23 o 
   9 -11   7       34.98       33.78      3.39 o 
  -7 -10   7       26.64       27.43      5.96 o 
  -6 -10   7       12.86       10.83      2.25 o 
  -5 -10   7       49.41       45.20      2.98 o 
  -4 -10   7       80.31       86.39      3.54 o 
  -3 -10   7      748.47      747.40     14.33 o 
  -2 -10   7      121.24      117.79      3.92 o 
  -1 -10   7      349.45      356.44      7.81 o 
   0 -10   7       10.42        5.13      1.67 o 
   1 -10   7      339.61      332.29      7.28 o 
   2 -10   7       84.66       76.28      3.02 o 
   3 -10   7        6.84       15.24      2.33 o 
   4 -10   7        3.16        4.26      2.05 o 
   5 -10   7       85.20       78.87      4.42 o 
   6 -10   7        1.31       -0.92      1.59 o 
   7 -10   7       87.13       87.34      4.27 o 
   8 -10   7      473.69      493.82     15.02 o 
   9 -10   7        8.26        6.49      2.58 o 
  -8  -9   7       29.26       31.47      3.35 o 
  -7  -9   7       92.36       92.31      3.90 o 
  -6  -9   7       44.01       47.74      2.97 o 
  -5  -9   7       55.40       55.16      2.93 o 
  -4  -9   7       18.61       24.25      2.28 o 
  -3  -9   7       10.54       11.00      1.74 o 
  -2  -9   7      142.30      139.79      4.10 o 
  -1  -9   7        2.77        2.35      1.45 o 
   0  -9   7      348.60      343.78      7.34 o 
   1  -9   7       88.79       90.58      3.15 o 
   2  -9   7       57.13       54.06      2.60 o 
   3  -9   7       19.23       23.77      2.03 o 
   4  -9   7        0.07        0.59      1.31 o 
   5  -9   7      179.04      171.16      4.52 o 
   6  -9   7     1416.71     1401.35     24.61 o 
   7  -9   7     1337.60     1295.54     28.36 o 
   8  -9   7      395.58      404.54     10.89 o 
   9  -9   7      136.51      136.48      5.76 o 
  -9  -8   7      162.72      166.24      9.63 o 
  -8  -8   7      276.98      298.32     13.05 o 
  -7  -8   7      185.18      226.29      5.92 o 
  -6  -8   7      178.73      226.13      5.76 o 
  -5  -8   7       75.30       38.46      2.51 o 
  -4  -8   7       22.90       18.43      2.00 o 
  -3  -8   7      170.51      151.35      4.15 o 
  -2  -8   7     1092.68     1065.33     19.08 o 
  -1  -8   7      351.69      305.37      6.57 o 
   0  -8   7      392.13      387.02      7.88 o 
   1  -8   7     1447.70     1411.10     24.62 o 
   2  -8   7       37.19       38.09      1.76 o 
   3  -8   7        0.73        0.89      1.03 o 
   4  -8   7      604.73      530.84     10.16 o 
   5  -8   7       13.04       12.22      1.60 o 
   6  -8   7      803.52      747.93     17.24 o 
   7  -8   7       47.53       51.82      3.56 o 
   8  -8   7        0.48       -2.22      2.31 o 
   9  -8   7      426.71      462.87     12.38 o 
 -10  -7   7       21.98       18.41      4.32 o 
  -9  -7   7        3.07        1.36      3.32 o 
  -8  -7   7      103.39      107.40      8.98 o 
  -7  -7   7      135.34      114.53      4.83 o 
  -6  -7   7       43.56       38.92      2.46 o 
  -5  -7   7        0.09       -0.93      1.50 o 
  -4  -7   7       37.38       21.55      2.16 o 
  -3  -7   7       47.46       34.25      2.06 o 
  -2  -7   7       12.58       10.29      1.41 o 
  -1  -7   7       46.79       31.07      2.42 o 
   0  -7   7        0.05        1.70      0.88 o 
   1  -7   7      886.84      833.62     12.84 o 
   2  -7   7     3019.52     3112.83     45.00 o 
   3  -7   7      635.84      595.92      9.59 o 
   4  -7   7       28.96       26.65      1.92 o 
   5  -7   7       26.04       26.59      2.58 o 
   6  -7   7       20.87       15.94      5.38 o 
   7  -7   7       62.84       55.46      3.57 o 
   8  -7   7      131.43      133.11      7.97 o 
   9  -7   7      116.01      132.85      6.43 o 
 -10  -6   7       39.36       40.34      5.35 o 
  -9  -6   7       14.10       16.46      2.79 o 
  -8  -6   7        3.91        4.15      2.27 o 
  -7  -6   7      147.75      156.76      4.40 o 
  -6  -6   7      754.95      724.01     13.57 o 
  -5  -6   7     4095.07     4266.85     71.47 o 
  -4  -6   7      136.38      119.46      3.68 o 
  -3  -6   7      152.23      143.04      3.76 o 
  -2  -6   7       41.76       31.23      1.73 o 
  -1  -6   7      140.37      143.71      2.99 o 
   0  -6   7      444.06      412.18      6.80 o 
   1  -6   7     1777.33     1674.29     24.62 o 
   2  -6   7     3591.01     3781.62     62.70 o 
   3  -6   7      704.34      620.54      9.88 o 
   4  -6   7      390.32      396.03      6.79 o 
   5  -6   7      182.82      167.84      5.44 o 
   6  -6   7       15.96       14.46      2.30 o 
   7  -6   7      256.30      268.47      7.95 o 
   8  -6   7        6.36        3.35      2.20 o 
   9  -6   7       11.13        9.64      2.65 o 
 -11  -5   7      157.73      157.17      9.08 o 
 -10  -5   7      825.29      829.87     42.72 o 
  -9  -5   7      101.84       92.93      6.62 o 
  -8  -5   7       81.34       75.12      3.92 o 
  -7  -5   7       21.27       15.82      1.75 o 
  -6  -5   7     2038.10     1952.79     33.52 o 
  -5  -5   7     2797.26     3084.46     51.91 o 
  -4  -5   7      752.17      763.05     13.79 o 
  -3  -5   7       19.17       21.30      1.23 o 
  -2  -5   7      684.64      686.54     10.57 o 
  -1  -5   7      155.74      148.17      2.99 o 
   0  -5   7      620.18      659.18     10.22 o 
   1  -5   7        5.28        7.35      0.95 o 
   2  -5   7       18.56       11.80      1.11 o 
   3  -5   7      172.87      183.38      3.70 o 
   4  -5   7      338.28      295.44      6.28 o 
   5  -5   7      173.93      133.25      4.76 o 
   6  -5   7      536.48      565.83     13.60 o 
   7  -5   7        4.18        6.95      2.28 o 
   8  -5   7      122.17      128.83      7.25 o 
   9  -5   7       13.84       10.23      2.77 o 
 -12  -4   7        4.56        3.11      2.97 o 
 -11  -4   7        1.15       -1.83      4.91 o 
 -10  -4   7        6.96        4.03      3.82 o 
  -9  -4   7      160.98      160.60      5.70 o 
  -8  -4   7      751.26      736.35     17.07 o 
  -7  -4   7        6.50        3.27      1.38 o 
  -6  -4   7      322.14      360.48      7.27 o 
  -5  -4   7      416.13      393.82      6.53 o 
  -4  -4   7      738.16      705.55     10.84 o 
  -3  -4   7     1106.88     1007.36     15.05 o 
  -2  -4   7     2720.19     2813.39     40.49 o 
  -1  -4   7      223.56      158.85      3.09 o 
   0  -4   7      148.46      117.43      2.54 o 
   1  -4   7       15.73       25.44      1.34 o 
   2  -4   7      149.75      123.68      2.75 o 
   3  -4   7     1944.63     1948.21     58.17 o 
   4  -4   7      285.64      200.29      4.76 o 
   5  -4   7     1305.16     1223.52     21.59 o 
   6  -4   7      111.70      121.16      7.69 o 
   7  -4   7       80.67       67.22      3.91 o 
   8  -4   7       23.87       26.79      3.12 o 
   9  -4   7        1.62        2.98      2.60 o 
 -12  -3   7       49.22       38.52      5.00 o 
 -11  -3   7      484.00      493.37     12.64 o 
 -10  -3   7     1865.65     1965.29     41.99 o 
  -9  -3   7      916.14      981.22     22.01 o 
  -8  -3   7     1667.15     1693.93     36.13 o 
  -7  -3   7      745.18      721.55     11.30 o 
  -6  -3   7        0.50        1.73      0.92 o 
  -5  -3   7      178.78      174.65      3.36 o 
  -4  -3   7     1291.43     1346.02     19.80 o 
  -3  -3   7     4276.93     4631.22     66.03 o 
  -2  -3   7        2.88        6.00      0.79 o 
  -1  -3   7        8.20        6.93      0.82 o 
   0  -3   7      639.66      765.72     11.64 o 
   1  -3   7      379.87      376.86      6.21 o 
   2  -3   7      222.06      208.76      3.90 o 
   3  -3   7       75.49       96.53      3.18 o 
   4  -3   7      160.05      121.56      3.56 o 
   5  -3   7       33.20       29.69      2.27 o 
   6  -3   7       23.07       33.67      2.41 o 
   7  -3   7      169.29      216.31      6.99 o 
   8  -3   7      743.97      742.90     17.89 o 
   9  -3   7      261.91      281.98      9.06 o 
 -12  -2   7      243.74      216.40      6.94 o 
 -11  -2   7      287.37      268.80      7.97 o 
 -10  -2   7       70.42       92.08      4.16 o 
  -9  -2   7       47.51       53.74      2.59 o 
  -8  -2   7       24.49       23.58      2.13 o 
  -7  -2   7      357.81      321.10      5.59 o 
  -6  -2   7      534.65      602.88      9.92 o 
  -5  -2   7       82.60      100.91      2.24 o 
  -4  -2   7      387.55      375.80      6.05 o 
  -3  -2   7      783.06      879.81     13.13 o 
  -2  -2   7      635.57      599.60      9.20 o 
  -1  -2   7     3537.72     3893.09     55.63 o 
   0  -2   7     5195.39     5513.07     78.52 o 
   1  -2   7       80.05       49.72      1.86 o 
   2  -2   7     1738.68     1992.46     33.67 o 
   3  -2   7       40.72       52.42      2.30 o 
   4  -2   7      815.44      796.63     24.37 o 
   5  -2   7      987.51      895.21     16.39 o 
   6  -2   7      751.63      743.82     14.13 o 
   7  -2   7      487.36      500.59     12.79 o 
   8  -2   7      496.87      499.48     13.12 o 
 -12  -1   7       84.45       64.17      5.46 o 
 -11  -1   7      174.70      182.53     13.55 o 
 -10  -1   7      227.89      239.78      5.66 o 
  -9  -1   7      697.58      703.32     13.03 o 
  -8  -1   7     1630.41     1691.62     28.93 o 
  -7  -1   7      136.85       81.47      2.67 o 
  -6  -1   7      776.14      645.24      9.98 o 
  -5  -1   7      624.12      511.02      7.98 o 
  -4  -1   7      829.01      874.75     15.27 o 
  -3  -1   7       31.67       37.55      1.69 o 
  -2  -1   7     3170.06     3570.20     51.06 o 
  -1  -1   7      100.35      122.57      2.73 o 
   0  -1   7      662.01      552.32      8.61 o 
   1  -1   7      430.88      368.18      6.06 o 
   2  -1   7      163.00      166.22      4.08 o 
   3  -1   7     2583.42     2812.07     47.26 o 
   4  -1   7       39.63       37.03      3.87 o 
   5  -1   7      109.01      118.01      3.76 o 
   6  -1   7        0.91       -0.04      1.52 o 
   7  -1   7       26.15       20.98      2.25 o 
   8  -1   7      181.98      218.34      7.59 o 
 -13   0   7      119.38       92.75      6.07 o 
 -12   0   7       38.68       32.26      4.02 o 
 -11   0   7        4.03       -0.85      1.54 o 
 -10   0   7        4.93        1.61      1.47 o 
  -9   0   7       24.35       24.51      3.06 o 
  -8   0   7       73.72       78.32      2.70 o 
  -7   0   7       75.01       75.26      2.52 o 
  -6   0   7     1173.07     1161.38     20.06 o 
  -5   0   7     2248.74     2394.09     40.00 o 
  -4   0   7     1181.71     1264.56     21.61 o 
  -3   0   7     1094.76     1167.09     27.01 o 
  -2   0   7       52.16       55.88      1.53 o 
  -1   0   7      936.97      918.17     13.73 o 
   0   0   7      948.80      943.43     14.14 o 
   1   0   7     1051.75     1067.42     18.64 o 
   2   0   7     1312.24     1352.27     23.44 o 
   3   0   7       41.77       26.36      1.99 o 
   4   0   7       80.18       75.98      2.99 o 
   5   0   7       28.87       18.36      2.00 o 
   6   0   7        7.04        4.55      1.76 o 
   7   0   7        0.70        2.62      1.64 o 
   8   0   7      339.77      293.47      9.12 o 
 -14   1   7        0.19        1.72      3.56 o 
 -13   1   7      654.38      708.03     21.32 o 
 -12   1   7      506.45      483.80     12.14 o 
 -11   1   7     1582.46     1584.15     27.57 o 
 -10   1   7      464.35      417.70      8.44 o 
  -9   1   7      191.78      173.70      4.37 o 
  -8   1   7      938.90      934.01     23.92 o 
  -7   1   7      222.36      228.77      7.25 o 
  -6   1   7      463.81      409.54      7.83 o 
  -5   1   7     1611.86     1629.88     27.60 o 
  -4   1   7     2739.90     2752.31     45.80 o 
  -3   1   7     2913.26     2978.92     42.74 o 
  -2   1   7     1026.68      988.22     14.70 o 
  -1   1   7      103.17       96.34      2.17 o 
   0   1   7       48.46       50.40      1.54 o 
   1   1   7     2053.39     2227.69     37.60 o 
   2   1   7      580.28      559.41     10.65 o 
   3   1   7       31.47       22.40      2.01 o 
   4   1   7        0.99        1.30      1.45 o 
   5   1   7      259.19      258.08      6.29 o 
   6   1   7      234.02      230.68      6.31 o 
   7   1   7      205.44      185.33      7.26 o 
 -14   2   7       82.75       73.73      9.59 o 
 -13   2   7      196.75      218.34      8.38 o 
 -12   2   7     1272.84     1288.10     28.08 o 
 -11   2   7      639.92      666.43     22.45 o 
 -10   2   7      869.24      884.10     16.01 o 
  -9   2   7        3.64        0.01      1.45 o 
  -8   2   7      512.54      503.02      9.55 o 
  -7   2   7      121.65      154.73      3.81 o 
  -6   2   7      278.09      239.92      5.08 o 
  -5   2   7      180.89      136.43      3.36 o 
  -4   2   7      810.01      782.59     11.80 o 
  -3   2   7     1010.64     1025.41     15.26 o 
  -2   2   7     1730.55     1686.26     24.62 o 
  -1   2   7      130.90       84.29      2.05 o 
   0   2   7      323.19      335.51      6.77 o 
   1   2   7        3.56        3.69      1.24 o 
   2   2   7       11.38       14.14      1.62 o 
   3   2   7      864.74      839.10     15.49 o 
   4   2   7     2571.31     2549.82     43.53 o 
   5   2   7     1002.38     1040.39     19.18 o 
   6   2   7      179.33      162.33      4.93 o 
   7   2   7      201.57      207.06      5.88 o 
 -14   3   7       33.25       29.59      3.33 o 
 -13   3   7      312.34      302.84     10.89 o 
 -12   3   7      401.22      372.40      9.97 o 
 -11   3   7       72.12       60.68      4.93 o 
 -10   3   7      110.47      107.05      4.30 o 
  -9   3   7     1279.10     1230.44     21.46 o 
  -8   3   7      380.71      338.78     14.51 o 
  -7   3   7        8.28       12.97      1.33 o 
  -6   3   7      124.72       86.96      4.42 o 
  -5   3   7      601.75      568.22      9.23 o 
  -4   3   7      274.40      272.22      4.66 o 
  -3   3   7     1520.10     1690.32     24.69 o 
  -2   3   7       68.39       57.99      1.73 o 
  -1   3   7     1192.12     1186.68     20.61 o 
   0   3   7      455.83      438.45      8.58 o 
   1   3   7       52.71       44.02      2.27 o 
   2   3   7        1.34        1.83      1.32 o 
   3   3   7      210.25      183.31      4.90 o 
   4   3   7      137.45      137.19      4.30 o 
   5   3   7       47.46       43.57      2.81 o 
   6   3   7       79.58       95.08      3.85 o 
 -14   4   7      467.41      434.30     17.55 o 
 -13   4   7       13.64       11.65      2.64 o 
 -12   4   7       21.71       15.64      2.57 o 
 -11   4   7      124.80      123.58      4.76 o 
 -10   4   7      854.96      797.84     17.99 o 
  -9   4   7      210.17      183.73      4.48 o 
  -8   4   7      117.45      130.48      3.54 o 
  -7   4   7        1.45        0.15      1.04 o 
  -6   4   7      293.38      332.01      5.60 o 
  -5   4   7      255.92      291.12      5.02 o 
  -4   4   7      334.86      355.60      5.94 o 
  -3   4   7       34.84       42.63      1.56 o 
  -2   4   7       78.99       95.36      2.35 o 
  -1   4   7      107.04       88.05      2.83 o 
   0   4   7      354.38      305.06      9.58 o 
   1   4   7       76.00       71.53      2.83 o 
   2   4   7       29.76       36.09      2.67 o 
   3   4   7      836.57      914.46     16.99 o 
   4   4   7       40.93       51.15      2.93 o 
   5   4   7      106.71      103.48      4.59 o 
 -15   5   7        8.61        5.97      6.10 o 
 -14   5   7       30.26       32.72      7.53 o 
 -13   5   7      144.17      130.93      6.08 o 
 -12   5   7      328.05      339.69     13.28 o 
 -11   5   7      178.03      203.94      8.79 o 
 -10   5   7       66.27       68.70      4.80 o 
  -9   5   7        1.76        1.20      1.66 o 
  -8   5   7      248.02      218.62      4.98 o 
  -7   5   7     1612.58     1585.48     32.60 o 
  -6   5   7      582.94      590.33      9.32 o 
  -5   5   7      484.37      408.24      7.92 o 
  -4   5   7       44.27       60.97      1.88 o 
  -3   5   7      426.62      424.59      7.05 o 
  -2   5   7      408.07      462.34      8.95 o 
  -1   5   7     1189.99     1217.45     21.36 o 
   0   5   7     1347.55     1394.08     24.37 o 
   1   5   7        1.28        6.78      1.56 o 
   2   5   7        3.48        1.16      1.57 o 
   3   5   7      217.37      213.65      9.60 o 
   4   5   7        2.16        3.40      2.23 o 
   5   5   7       60.17       70.70      5.32 o 
 -15   6   7       41.20       48.16     14.37 o 
 -14   6   7      411.93      469.46     17.52 o 
 -13   6   7      771.43      758.90     25.49 o 
 -12   6   7      547.50      556.59     20.16 o 
 -11   6   7      200.59      194.68      6.33 o 
 -10   6   7        1.18        2.12      1.84 o 
  -9   6   7        7.91        7.71      2.58 o 
  -8   6   7     1010.44     1051.99     18.56 o 
  -7   6   7     1083.55     1226.46     21.35 o 
  -6   6   7       10.96       10.63      1.15 o 
  -5   6   7        2.99        4.55      0.99 o 
  -4   6   7        0.65        3.67      1.00 o 
  -3   6   7      553.35      592.36     18.55 o 
  -2   6   7      636.32      675.57     12.56 o 
  -1   6   7      157.22      183.77      4.65 o 
   0   6   7        3.09        0.80      1.33 o 
   1   6   7     1592.34     1602.39     28.08 o 
   2   6   7      493.61      500.98     10.33 o 
   3   6   7      628.60      658.44     16.43 o 
   4   6   7      176.61      202.35      7.32 o 
 -15   7   7       73.93       72.03      7.27 o 
 -14   7   7      225.30      273.99     12.04 o 
 -13   7   7      189.31      171.33     10.34 o 
 -12   7   7       45.86       38.98      3.63 o 
 -11   7   7      421.78      417.76     10.85 o 
 -10   7   7     1937.73     2073.98     43.47 o 
  -9   7   7     3338.94     3444.59     70.42 o 
  -8   7   7     6100.02     6365.04    128.02 o 
  -7   7   7      315.67      323.54     10.57 o 
  -6   7   7      514.28      498.19      8.26 o 
  -5   7   7      270.25      275.52      5.11 o 
  -4   7   7     1051.56     1042.90     15.96 o 
  -3   7   7      726.13      784.83     14.38 o 
  -2   7   7        7.08        6.60      1.68 o 
  -1   7   7      562.31      543.20     10.68 o 
   0   7   7       34.75       29.23      2.34 o 
   1   7   7       65.50       74.20      5.54 o 
   2   7   7      196.18      174.01      6.51 o 
   3   7   7      120.21      102.18      8.80 o 
 -14   8   7       55.67       55.59      4.53 o 
 -13   8   7      233.39      258.59     11.48 o 
 -12   8   7      232.32      247.80      7.72 o 
 -11   8   7      457.44      447.14     11.54 o 
 -10   8   7      236.85      250.10      7.47 o 
  -9   8   7     1404.55     1405.34     30.15 o 
  -8   8   7      484.83      462.74     11.42 o 
  -7   8   7       88.40       88.70      3.04 o 
  -6   8   7        2.45        4.93      1.27 o 
  -5   8   7      668.92      678.17     12.63 o 
  -4   8   7      139.32      115.02      3.03 o 
  -3   8   7       99.03       99.37      3.34 o 
  -2   8   7        5.99        3.84      1.56 o 
  -1   8   7       77.49       64.45      3.82 o 
   0   8   7       60.21       57.00      3.78 o 
   1   8   7      702.95      689.33     24.53 o 
   2   8   7       23.23       16.51      2.98 o 
 -14   9   7       39.85       38.29      3.80 o 
 -13   9   7        3.09        5.34      4.75 o 
 -12   9   7        7.64        1.21      4.23 o 
 -11   9   7      251.44      225.61      7.18 o 
 -10   9   7       21.66       15.35      3.94 o 
  -9   9   7      132.09      141.22      5.28 o 
  -8   9   7      856.34      831.52     18.75 o 
  -7   9   7      819.61      835.30     18.75 o 
  -6   9   7      249.36      261.19      5.16 o 
  -5   9   7       39.61       47.11      2.14 o 
  -4   9   7      417.44      406.77      9.30 o 
  -3   9   7      473.61      465.63      9.50 o 
  -2   9   7     1120.57     1166.87     43.48 o 
  -1   9   7      226.91      256.71      8.02 o 
   0   9   7     1189.17     1249.05     29.57 o 
   1   9   7      210.35      234.07      8.00 o 
 -14  10   7       12.32       12.19      2.84 o 
 -13  10   7        6.86        9.36      2.98 o 
 -12  10   7       54.58       58.17      4.04 o 
 -11  10   7      283.31      283.80      8.50 o 
 -10  10   7      132.02      149.40      5.62 o 
  -9  10   7      255.17      265.23      7.79 o 
  -8  10   7      316.03      313.14      8.69 o 
  -7  10   7      460.38      477.28     11.84 o 
  -6  10   7      760.48      788.73     14.68 o 
  -5  10   7       16.19       12.91      1.55 o 
  -4  10   7       36.81       35.82      3.09 o 
  -3  10   7      173.01      161.21      5.93 o 
  -2  10   7       56.28       50.01      3.73 o 
  -1  10   7        5.55        4.85      2.57 o 
   0  10   7       13.75       14.97      3.02 o 
 -13  11   7       23.04       15.09      3.77 o 
 -12  11   7       75.81       73.02      4.42 o 
 -11  11   7       52.49       55.85      3.90 o 
 -10  11   7       28.41       37.40      3.40 o 
  -9  11   7       25.61       25.65      3.14 o 
  -8  11   7        5.54        4.65      2.23 o 
  -7  11   7       35.92       32.73      3.02 o 
  -6  11   7       15.30       16.04      3.55 o 
  -5  11   7      285.11      252.71     10.68 o 
  -4  11   7     1327.91     1267.58     57.75 o 
  -3  11   7      377.10      397.41     17.76 o 
  -2  11   7       33.67       26.22      3.24 o 
 -12  12   7      248.50      270.46      8.62 o 
 -11  12   7      115.01      121.71      7.26 o 
 -10  12   7        8.08       14.40      2.63 o 
  -9  12   7       91.05       87.08      4.97 o 
  -8  12   7      727.18      707.93     24.26 o 
  -7  12   7      593.54      636.83     22.16 o 
  -5  12   7      487.03      413.64     15.84 o 
  -4  12   7        0.49       -2.02      2.02 o 
  -3  12   7        0.17        2.53      2.22 o 
 -11  13   7       10.79        5.70      2.36 o 
 -10  13   7       17.66       21.03      4.63 o 
  -9  13   7       45.73       59.51      6.06 o 
  -8  13   7        3.22        1.12      3.39 o 
  -7  13   7       10.20        9.88      3.33 o 
   0 -14   8       28.89       30.12      3.58 o 
   1 -14   8        7.88        4.11      2.76 o 
   2 -14   8        5.30        3.39      2.65 o 
   3 -14   8        7.19        4.22      2.55 o 
   4 -14   8        5.18        4.78      3.87 o 
   5 -14   8       43.60       51.92      4.27 o 
  -3 -13   8      142.76      142.67     10.84 o 
  -2 -13   8       75.34       75.84      4.65 o 
  -1 -13   8       61.55       73.40      3.65 o 
   0 -13   8      207.61      190.81      9.91 o 
   1 -13   8      214.75      215.75      7.41 o 
   2 -13   8      135.79      146.15      5.98 o 
   3 -13   8       57.29       69.96      4.51 o 
   4 -13   8        0.30        4.28      2.58 o 
   5 -13   8      171.97      181.96      6.85 o 
   6 -13   8       28.62       17.36      3.04 o 
  -4 -12   8       21.43       23.68      2.68 o 
  -3 -12   8       92.52       97.19      3.98 o 
  -2 -12   8      301.06      339.12      8.04 o 
  -1 -12   8        4.08        0.80      1.86 o 
   0 -12   8       70.45       80.34      3.57 o 
   1 -12   8       10.78       12.22      2.59 o 
   2 -12   8       93.15      111.43      5.02 o 
   3 -12   8     1249.93     1241.68     47.60 o 
   4 -12   8      497.44      530.44     13.54 o 
   5 -12   8      377.94      368.71     10.32 o 
   6 -12   8      111.45      122.11      5.35 o 
   7 -12   8        0.07       -2.18      3.20 o 
  -6 -11   8       31.44       31.49      8.88 o 
  -5 -11   8      689.86      684.33     17.10 o 
  -4 -11   8      138.13      138.37      4.60 o 
  -3 -11   8      464.02      501.96     10.60 o 
  -2 -11   8      490.82      498.46     10.47 o 
  -1 -11   8       37.14       39.56      5.74 o 
   0 -11   8      201.09      193.14      5.32 o 
   1 -11   8       56.06       71.62      3.26 o 
   2 -11   8        5.77        6.43      2.21 o 
   3 -11   8      310.73      299.89      8.62 o 
   4 -11   8        1.01        1.81      2.19 o 
   5 -11   8        7.47        7.75      2.47 o 
   6 -11   8      119.90      124.50      5.22 o 
   7 -11   8       90.42       85.53      9.84 o 
   8 -11   8       13.27        9.50      2.24 o 
  -7 -10   8        1.72        6.21      2.62 o 
  -6 -10   8       97.84       73.91      4.54 o 
  -5 -10   8      120.57       99.69      3.88 o 
  -4 -10   8      129.61      132.81      4.33 o 
  -3 -10   8      190.31      176.41      4.99 o 
  -2 -10   8       47.68       52.71      2.92 o 
  -1 -10   8      264.07      241.99      6.02 o 
   0 -10   8       31.99       29.38      2.42 o 
   1 -10   8      228.43      198.11      5.12 o 
   2 -10   8      582.55      566.27     13.73 o 
   3 -10   8        0.04       -0.27      2.01 o 
   4 -10   8      455.02      443.90     11.36 o 
   5 -10   8       46.59       49.19      4.36 o 
   6 -10   8     1161.86     1178.65     50.57 o 
   7 -10   8      291.73      291.85      8.63 o 
   8 -10   8       78.30       79.77      4.42 o 
  -8  -9   8      131.56      136.70      7.21 o 
  -7  -9   8       70.02       91.95      5.97 o 
  -6  -9   8      171.30      175.80      7.82 o 
  -5  -9   8       59.41       48.41      2.78 o 
  -4  -9   8      172.53      171.78      4.79 o 
  -3  -9   8      877.00      860.21     16.05 o 
  -2  -9   8     3149.83     3065.86     55.14 o 
  -1  -9   8     2747.63     2731.78     57.16 o 
   0  -9   8       19.39       26.83      2.19 o 
   1  -9   8      429.02      438.22     11.01 o 
   2  -9   8      174.69      155.99      4.30 o 
   3  -9   8       18.96       26.51      2.08 o 
   4  -9   8      145.77      133.50      3.93 o 
   5  -9   8       56.07       71.59      2.99 o 
   6  -9   8       15.00       17.77      2.51 o 
   7  -9   8       47.23       53.59      3.72 o 
   8  -9   8       30.38       23.96      2.97 o 
  -9  -8   8      413.60      397.89     26.61 o 
  -8  -8   8      722.10      728.04     41.43 o 
  -7  -8   8        0.55       -2.77      4.73 o 
  -6  -8   8        3.82        6.47      2.35 o 
  -5  -8   8        3.77        3.90      1.64 o 
  -4  -8   8       20.26       19.58      1.99 o 
  -3  -8   8       18.26       14.69      1.75 o 
  -2  -8   8        6.95        8.64      1.53 o 
  -1  -8   8        2.73        3.00      1.36 o 
   0  -8   8        6.24        6.31      1.43 o 
   1  -8   8       87.92       87.15      4.61 o 
   2  -8   8      186.51      191.62      5.11 o 
   3  -8   8       22.96       13.97      1.59 o 
   4  -8   8      209.37      182.55      4.62 o 
   5  -8   8       10.11       10.47      2.67 o 
   6  -8   8       91.81       90.33      5.37 o 
   7  -8   8      199.15      210.41      6.95 o 
   8  -8   8     1022.29     1145.86     25.86 o 
   9  -8   8       58.97       64.94      4.28 o 
 -10  -7   8       53.52       60.52      4.09 o 
  -9  -7   8      331.13      367.48     11.69 o 
  -8  -7   8       10.38        5.89      2.36 o 
  -7  -7   8       36.89       43.32      4.31 o 
  -6  -7   8        1.60        2.64      2.05 o 
  -5  -7   8      534.88      549.64     12.84 o 
  -4  -7   8      422.14      359.72      7.55 o 
  -3  -7   8        2.06        1.67      1.59 o 
  -2  -7   8      205.69      198.65      5.88 o 
  -1  -7   8      439.42      427.20     17.19 o 
   0  -7   8     2242.92     2235.76     37.68 o 
   1  -7   8     1471.84     1407.68     25.62 o 
   2  -7   8     1195.05     1130.23     38.67 o 
   3  -7   8      179.71      190.38      3.98 o 
   4  -7   8      201.63      179.85      4.53 o 
   5  -7   8      576.34      527.68     12.81 o 
   6  -7   8      655.37      588.06     14.24 o 
   7  -7   8      115.23      126.95      5.26 o 
   8  -7   8      103.89       99.88      4.95 o 
   9  -7   8        1.11        4.14      2.51 o 
 -10  -6   8        7.92        7.23      2.47 o 
  -9  -6   8        6.23        7.68      2.73 o 
  -8  -6   8      175.87      178.60      6.28 o 
  -7  -6   8      614.92      605.05     14.69 o 
  -6  -6   8     5840.79     5937.30    121.60 o 
  -5  -6   8      530.22      470.92      9.32 o 
  -4  -6   8      874.99      848.11     15.38 o 
  -3  -6   8       56.34       56.02      2.31 o 
  -2  -6   8      133.71      148.56      3.14 o 
  -1  -6   8     1608.35     1730.68     25.45 o 
   0  -6   8     1895.86     2087.36     30.50 o 
   1  -6   8      855.28      876.32     15.19 o 
   2  -6   8       87.19       83.08      2.39 o 
   3  -6   8       59.32       59.23      2.10 o 
   4  -6   8      121.95      122.13      4.55 o 
   5  -6   8        4.99        3.72      1.99 o 
   6  -6   8        7.79        5.27      3.17 o 
   7  -6   8        4.86        9.43      2.48 o 
   8  -6   8        0.71       -2.10      2.10 o 
   9  -6   8      174.42      194.70      7.92 o 
 -11  -5   8        0.04        1.15      2.16 o 
 -10  -5   8       41.28       45.72      4.94 o 
  -9  -5   8      199.26      198.98      6.69 o 
  -8  -5   8       29.95       29.01      3.50 o 
  -7  -5   8     1212.12     1164.42     25.76 o 
  -6  -5   8       17.20       11.52      2.16 o 
  -5  -5   8      815.91      811.00     14.71 o 
  -4  -5   8      903.50      866.72     13.24 o 
  -3  -5   8      651.84      602.20      9.49 o 
  -2  -5   8     1402.98     1356.36     20.10 o 
  -1  -5   8      454.98      385.32      6.42 o 
   0  -5   8      325.86      317.49      5.51 o 
   1  -5   8       32.86       37.96      1.67 o 
   2  -5   8       91.53       67.19      2.87 o 
   3  -5   8      997.26      911.31     16.31 o 
   4  -5   8     1118.39     1268.19     22.26 o 
   5  -5   8      319.22      306.74      8.44 o 
   6  -5   8      364.19      356.99     12.78 o 
   7  -5   8       37.04       46.34      3.56 o 
   8  -5   8      118.01      118.90      5.41 o 
 -12  -4   8      139.79      131.84      8.08 o 
 -11  -4   8      516.02      553.80     14.11 o 
 -10  -4   8      840.10      844.46     19.71 o 
  -9  -4   8        1.16       -1.51      1.94 o 
  -8  -4   8      329.88      333.79      9.10 o 
  -7  -4   8      633.31      596.02     14.17 o 
  -6  -4   8        2.87        5.46      1.82 o 
  -5  -4   8      611.59      634.23     11.62 o 
  -4  -4   8      164.18      131.47      3.32 o 
  -3  -4   8     2037.32     2218.58     32.20 o 
  -2  -4   8       13.14       28.34      1.33 o 
  -1  -4   8      434.46      438.38      9.80 o 
   0  -4   8      844.06      861.64     13.14 o 
   1  -4   8      484.45      542.71      8.70 o 
   2  -4   8        1.49        4.10      1.00 o 
   3  -4   8       97.06      107.78      4.26 o 
   4  -4   8       91.12       64.55      2.72 o 
   5  -4   8       14.23       26.80      2.26 o 
   6  -4   8        4.16        3.39      2.08 o 
   7  -4   8      315.45      311.75      9.14 o 
   8  -4   8       55.38       63.19      4.23 o 
 -12  -3   8      470.91      408.75     12.51 o 
 -11  -3   8     1032.83     1034.55     23.62 o 
 -10  -3   8      105.71       99.96      4.65 o 
  -9  -3   8      307.71      326.60      8.93 o 
  -8  -3   8        6.57        4.49      1.93 o 
  -7  -3   8      112.46      119.70      3.45 o 
  -6  -3   8      525.60      544.89     10.23 o 
  -5  -3   8      288.82      308.47      6.29 o 
  -4  -3   8       17.45       22.95      1.19 o 
  -3  -3   8        0.80        3.31      0.74 o 
  -2  -3   8        4.88        5.64      0.82 o 
  -1  -3   8       38.24       29.75      1.34 o 
   0  -3   8     1386.08     1374.16     20.33 o 
   1  -3   8       70.95       77.98      2.11 o 
   2  -3   8      454.91      473.42      9.10 o 
   3  -3   8      125.05      122.67      3.55 o 
   4  -3   8     1130.79     1063.20     19.05 o 
   5  -3   8       79.26      124.03      3.95 o 
   6  -3   8       30.18       29.36      4.27 o 
   7  -3   8       96.06      100.71      4.84 o 
   8  -3   8       98.15      102.69      5.18 o 
 -12  -2   8      142.70      128.60     13.82 o 
 -11  -2   8       13.64        9.51      2.46 o 
 -10  -2   8      324.63      352.79      9.50 o 
  -9  -2   8     2283.54     2410.40     50.66 o 
  -8  -2   8     3922.24     4136.00     68.80 o 
  -7  -2   8     9435.72     9949.24    163.12 o 
  -6  -2   8     2037.30     1933.40     32.78 o 
  -5  -2   8     1137.86     1092.67     18.99 o 
  -4  -2   8      277.40      296.74      5.00 o 
  -3  -2   8      293.31      272.98      4.65 o 
  -2  -2   8     1927.79     1975.67     28.70 o 
  -1  -2   8     2650.22     2734.10     39.42 o 
   0  -2   8      220.26      184.49      3.55 o 
   1  -2   8      118.29       98.84      2.40 o 
   2  -2   8       69.84       49.96      2.88 o 
   3  -2   8      614.81      561.51     10.79 o 
   4  -2   8      426.23      389.14      8.15 o 
   5  -2   8        1.40       10.45      1.75 o 
   6  -2   8        4.40        5.59      1.77 o 
   7  -2   8       48.41       53.68      3.87 o 
   8  -2   8      292.26      323.88      9.80 o 
 -13  -1   8        0.12        0.32      2.68 o 
 -12  -1   8       18.92        9.27      6.74 o 
 -11  -1   8       39.11       30.34      3.02 o 
 -10  -1   8      479.84      482.45     10.45 o 
  -9  -1   8       88.51       94.86      3.81 o 
  -8  -1   8        3.79        6.24      1.39 o 
  -7  -1   8     1221.82     1197.03     20.86 o 
  -6  -1   8      363.38      352.86      7.05 o 
  -5  -1   8       51.55       62.82      2.28 o 
  -4  -1   8     3208.04     3653.04     60.55 o 
  -3  -1   8      894.12      922.14     13.82 o 
  -2  -1   8     1192.86     1462.08     21.45 o 
  -1  -1   8       45.66       53.86      1.65 o 
   0  -1   8     1022.74      935.16     14.13 o 
   1  -1   8     2660.22     2728.91     45.72 o 
   2  -1   8     3423.46     3651.46     60.92 o 
   3  -1   8     5196.04     5248.60     87.03 o 
   4  -1   8      155.25      149.81      4.60 o 
   5  -1   8        0.71        2.31      1.57 o 
   6  -1   8       35.06       44.27      3.41 o 
   7  -1   8      307.21      327.32     11.33 o 
 -13   0   8      136.87      140.08      7.87 o 
 -12   0   8       13.67        8.73      2.42 o 
 -11   0   8       20.28       14.26      1.90 o 
 -10   0   8       53.45       55.09      2.66 o 
  -9   0   8      235.43      205.98      4.98 o 
  -8   0   8      630.77      663.87     12.29 o 
  -7   0   8      933.77      807.67     28.68 o 
  -6   0   8     1113.52     1049.27     18.36 o 
  -5   0   8     6352.21     6925.85    113.78 o 
  -4   0   8     2851.25     2955.78     49.23 o 
  -3   0   8     3125.13     3559.61     51.01 o 
  -2   0   8      121.81       92.06      2.16 o 
  -1   0   8       10.40        6.27      0.86 o 
   0   0   8     1005.60     1073.52     18.74 o 
   1   0   8     1881.63     2131.87     36.12 o 
   2   0   8     2855.61     3027.76     50.86 o 
   3   0   8       50.98       46.44      2.95 o 
   4   0   8        0.78        2.53      1.48 o 
   5   0   8       73.31       68.40      3.18 o 
   6   0   8       93.45      136.90      4.56 o 
   7   0   8      132.31      145.92      8.41 o 
 -14   1   8      232.00      254.63     19.71 o 
 -13   1   8        5.20        6.64      3.93 o 
 -12   1   8      114.73      133.33     11.02 o 
 -11   1   8      237.96      227.87      5.65 o 
 -10   1   8        1.68        1.35      1.41 o 
  -9   1   8       49.62       61.46      2.95 o 
  -8   1   8       36.11       40.84      2.11 o 
  -7   1   8      460.81      513.27      9.71 o 
  -6   1   8     1346.94     1453.11     32.86 o 
  -5   1   8      128.47      119.90      3.21 o 
  -4   1   8        9.22        7.65      1.13 o 
  -3   1   8      356.83      301.86      5.10 o 
  -2   1   8      280.27      262.72      4.60 o 
  -1   1   8       10.57        4.45      0.86 o 
   0   1   8     1530.27     1570.84     26.93 o 
   1   1   8      107.02       77.56      2.86 o 
   2   1   8      441.50      449.51      9.06 o 
   3   1   8       63.89       72.12      3.00 o 
   4   1   8      180.71      147.30      4.42 o 
   5   1   8      629.18      644.95     12.81 o 
   6   1   8       49.27       44.72      2.99 o 
 -14   2   8       20.80       16.83      4.86 o 
 -13   2   8       29.08       25.24      3.11 o 
 -12   2   8       69.35       55.94      6.58 o 
 -11   2   8      284.23      273.04      7.81 o 
 -10   2   8     1214.35     1108.27     19.74 o 
  -9   2   8      517.91      514.66      9.96 o 
  -8   2   8     1581.82     1627.44     27.91 o 
  -7   2   8       71.35       69.02      2.54 o 
  -6   2   8      304.81      264.40      5.62 o 
  -5   2   8       54.65       67.95      2.39 o 
  -4   2   8      212.25      182.34      4.20 o 
  -3   2   8     1193.48     1150.13     17.12 o 
  -2   2   8      390.86      399.79      6.59 o 
  -1   2   8     1610.48     1432.25     46.62 o 
   0   2   8     2275.80     2325.66     39.33 o 
   1   2   8      277.95      269.97      6.32 o 
   2   2   8       60.63       45.83      3.27 o 
   3   2   8      695.13      661.61     12.80 o 
   4   2   8      570.80      568.56     16.01 o 
   5   2   8        2.23        2.51      2.81 o 
   6   2   8       39.36       41.74      2.97 o 
 -14   3   8      242.99      252.92     11.32 o 
 -13   3   8        5.14        5.32      2.40 o 
 -12   3   8        9.47        2.45      3.16 o 
 -11   3   8      264.57      246.01      7.26 o 
 -10   3   8       74.24       78.13      3.78 o 
  -9   3   8      138.39      145.98      4.84 o 
  -8   3   8       10.67        6.68      1.33 o 
  -7   3   8       27.74       26.50      1.87 o 
  -6   3   8      591.11      581.68     10.79 o 
  -5   3   8     2133.75     2360.41     39.66 o 
  -4   3   8      472.57      436.58      7.10 o 
  -3   3   8      179.12      185.57      4.01 o 
  -2   3   8     1214.96     1229.13     37.35 o 
  -1   3   8      648.45      617.49     11.52 o 
   0   3   8      617.84      584.97     11.15 o 
   1   3   8      874.35      891.95     16.27 o 
   2   3   8      170.46      187.92      4.95 o 
   3   3   8      739.79      719.58     16.06 o 
   4   3   8        0.75       -0.35      1.65 o 
   5   3   8       99.87      108.27      5.36 o 
 -14   4   8       95.91       87.09      4.79 o 
 -13   4   8      144.12      167.36      6.20 o 
 -12   4   8      178.29      175.28      6.10 o 
 -11   4   8       88.14      111.53      5.76 o 
 -10   4   8      157.33      141.87      5.09 o 
  -9   4   8      536.09      509.42     10.57 o 
  -8   4   8     1469.12     1495.12     25.78 o 
  -7   4   8      342.67      286.72     11.97 o 
  -6   4   8      542.06      523.31     16.37 o 
  -5   4   8        4.63        2.02      1.07 o 
  -4   4   8      101.87       83.43      2.21 o 
  -3   4   8      259.28      269.29      9.38 o 
  -2   4   8      823.91      874.49     15.69 o 
  -1   4   8      803.53      871.36     15.78 o 
   0   4   8      700.53      660.70     12.50 o 
   1   4   8      621.62      576.44     12.84 o 
   2   4   8      929.99      905.29     16.84 o 
   3   4   8       75.92       74.05      3.31 o 
   4   4   8        0.67        1.24      1.73 o 
   5   4   8       21.55       26.44      2.54 o 
 -15   5   8      292.40      329.07      9.94 o 
 -14   5   8      223.00      222.45      8.01 o 
 -13   5   8      242.12      270.36     11.62 o 
 -12   5   8      427.22      425.39     11.09 o 
 -11   5   8      162.53      148.48      5.44 o 
 -10   5   8        6.30        2.87      1.86 o 
  -9   5   8       19.50       19.25      2.23 o 
  -8   5   8        3.82        1.89      1.32 o 
  -7   5   8      272.51      259.02      5.71 o 
  -6   5   8        0.77        2.13      1.35 o 
  -5   5   8        0.16        1.73      1.14 o 
  -4   5   8       40.61       36.20      2.31 o 
  -3   5   8      154.35      131.36      3.02 o 
  -2   5   8       54.51       67.76      2.68 o 
  -1   5   8       55.14       51.84      2.53 o 
   0   5   8      823.60      811.10     15.07 o 
   1   5   8      630.35      585.58     12.56 o 
   2   5   8      182.00      195.07      5.96 o 
   3   5   8      404.19      441.38      9.60 o 
   4   5   8      180.29      183.62      6.85 o 
 -15   6   8        5.99        9.12      4.25 o 
 -14   6   8       31.20       27.39      3.30 o 
 -13   6   8       24.11       26.76      3.14 o 
 -12   6   8      112.41      118.24      5.05 o 
 -11   6   8      356.29      358.29      9.64 o 
 -10   6   8      102.49       94.55      4.32 o 
  -9   6   8       40.32       34.66      5.22 o 
  -8   6   8      573.21      586.85     17.12 o 
  -7   6   8     1757.90     1926.53     32.88 o 
  -6   6   8      708.02      682.87     25.78 o 
  -5   6   8      607.67      563.02     20.81 o 
  -4   6   8     2120.36     2162.73     31.74 o 
  -3   6   8     1914.47     1899.50     32.50 o 
  -2   6   8      150.32      155.61      4.24 o 
  -1   6   8        0.05        2.29      1.45 o 
   0   6   8      496.74      504.28     10.23 o 
   1   6   8       67.91       69.56      3.25 o 
   2   6   8      578.24      614.80     22.73 o 
   3   6   8      217.75      213.34      9.02 o 
 -14   7   8       66.78       85.24      4.78 o 
 -13   7   8      375.74      331.22      9.59 o 
 -12   7   8      578.13      604.21     27.53 o 
 -11   7   8      479.67      511.62     12.80 o 
 -10   7   8     1140.48     1143.20     25.12 o 
  -9   7   8     4542.76     4842.16     98.16 o 
  -8   7   8      149.53      150.27      5.27 o 
  -7   7   8      357.58      386.44      7.93 o 
  -6   7   8      447.08      469.44     15.77 o 
  -5   7   8      686.41      727.88     25.91 o 
  -4   7   8      404.00      445.23      8.91 o 
  -3   7   8      188.92      179.04      5.36 o 
  -2   7   8      237.68      251.21      5.95 o 
  -1   7   8       44.06       52.61      2.77 o 
   0   7   8      158.26      148.78      4.55 o 
   1   7   8       17.95       13.52      3.57 o 
   2   7   8        0.74        3.00      2.40 o 
 -14   8   8      167.28      180.44      6.83 o 
 -13   8   8       64.77       51.27      3.96 o 
 -12   8   8       89.35      102.15      4.85 o 
 -11   8   8        0.14       -0.23      2.10 o 
 -10   8   8      438.64      417.80     10.86 o 
  -9   8   8       65.35       56.05      4.42 o 
  -8   8   8      353.42      332.56      8.92 o 
  -7   8   8      275.44      239.69      7.90 o 
  -6   8   8      134.50      138.31      3.98 o 
  -5   8   8       17.82       22.26      1.99 o 
  -4   8   8      239.75      247.94      5.85 o 
  -3   8   8      685.77      702.52     13.37 o 
  -2   8   8     1024.21     1007.60     18.44 o 
  -1   8   8       58.64       87.90     12.19 o 
   0   8   8      157.01      161.67      7.87 o 
   1   8   8       42.22       38.80      3.71 o 
 -14   9   8       17.12       10.26      2.77 o 
 -13   9   8      101.80      117.41      5.38 o 
 -12   9   8      838.77      750.05     25.43 o 
 -11   9   8      574.92      663.21     15.98 o 
 -10   9   8      254.13      266.31      7.94 o 
  -9   9   8       22.15       28.58      2.89 o 
  -8   9   8      272.52      274.58      7.85 o 
  -7   9   8       48.53       39.79      3.09 o 
  -6   9   8      195.87      197.88      5.07 o 
  -5   9   8        7.46        6.61      2.08 o 
  -4   9   8       14.80       16.38      1.87 o 
  -3   9   8      107.16       89.22      4.35 o 
  -2   9   8       68.80       55.76      3.83 o 
  -1   9   8        8.10       10.58      6.48 o 
   0   9   8        3.63        5.42      2.46 o 
 -14  10   8       34.19       40.64      3.96 o 
 -13  10   8       15.74       10.89      2.74 o 
 -12  10   8      163.87      148.73      7.74 o 
 -11  10   8       10.66       18.37      2.85 o 
 -10  10   8      150.17      120.73      5.11 o 
  -9  10   8       12.91        5.93      2.21 o 
  -8  10   8       10.26       12.38      2.34 o 
  -7  10   8      215.42      215.80      6.72 o 
  -6  10   8      183.92      162.50      8.12 o 
  -5  10   8      258.89      261.70      7.70 o 
  -4  10   8       52.61       56.38      3.55 o 
  -3  10   8      208.14      187.26     17.65 o 
  -2  10   8      146.29      130.16      6.64 o 
  -1  10   8       73.32       63.42      4.55 o 
 -13  11   8      147.18      153.73      6.32 o 
 -12  11   8       93.40       85.66      4.75 o 
 -11  11   8       78.45       77.46      4.46 o 
 -10  11   8      439.13      437.23     11.57 o 
  -9  11   8      585.53      606.12     14.82 o 
  -8  11   8      808.55      848.30     19.50 o 
  -7  11   8      182.30      182.28     14.62 o 
  -4  11   8      371.59      353.48     14.34 o 
  -3  11   8       17.53       13.25      3.76 o 
 -12  12   8       21.74       23.64      4.20 o 
 -11  12   8       28.65       27.04      4.71 o 
 -10  12   8       19.53       24.06      3.01 o 
  -9  12   8       74.75       72.16      4.07 o 
  -8  12   8       20.57       22.71      4.17 o 
  -9  13   8        0.31        1.31      3.45 o 
  -8  13   8       18.52       29.86      5.11 o 
   0 -14   9      376.00      326.34     28.72 o 
   1 -14   9      201.20      205.12     19.75 o 
   2 -14   9       71.75       76.35      4.93 o 
   3 -14   9        8.95        9.84      2.97 o 
  -2 -13   9      228.35      236.97     29.08 o 
  -1 -13   9       65.26       55.06      3.94 o 
   0 -13   9        0.86       -0.95      2.28 o 
   1 -13   9        8.76        7.16      2.52 o 
   2 -13   9        1.04        2.25      2.41 o 
   3 -13   9      267.30      254.91      8.44 o 
   4 -13   9      786.19      860.18     23.65 o 
   5 -13   9      271.11      299.87      9.25 o 
  -4 -12   9      192.77      190.57     13.36 o 
  -3 -12   9      607.51      569.58     39.25 o 
  -2 -12   9       37.07       35.96      3.87 o 
  -1 -12   9       41.77       38.00      2.88 o 
   0 -12   9      245.22      239.74      8.85 o 
   1 -12   9      710.37      712.77     17.25 o 
   2 -12   9      317.96      300.44      8.96 o 
   3 -12   9      280.34      298.56      8.92 o 
   4 -12   9       30.75       33.86      3.55 o 
   5 -12   9        0.16       -0.46      2.38 o 
   6 -12   9        1.25        0.55      3.29 o 
  -6 -11   9      283.98      284.97      9.24 o 
  -5 -11   9        9.28        3.79      2.72 o 
  -4 -11   9      225.91      230.67      7.89 o 
  -3 -11   9       59.85       55.29      3.48 o 
  -2 -11   9       25.13       23.52      4.67 o 
  -1 -11   9        1.09        3.23      1.84 o 
   0 -11   9      310.78      342.88      7.87 o 
   1 -11   9       85.22       78.63      4.21 o 
   2 -11   9       67.16       62.50      3.90 o 
   3 -11   9        0.05       -1.11      2.13 o 
   4 -11   9      343.80      353.16     13.50 o 
   5 -11   9      283.96      262.09      8.05 o 
   6 -11   9       56.83       57.88      5.68 o 
   7 -11   9       24.87       28.03      3.12 o 
  -7 -10   9       88.94       89.21      5.62 o 
  -6 -10   9      101.79      101.79      5.23 o 
  -5 -10   9       28.12       33.08      3.53 o 
  -4 -10   9      428.10      434.46     11.71 o 
  -3 -10   9     1369.20     1321.31     23.85 o 
  -2 -10   9     2597.75     2617.05     45.02 o 
  -1 -10   9     1917.37     2037.19     35.49 o 
   0 -10   9      407.01      443.78      9.29 o 
   1 -10   9       33.62       35.88      2.55 o 
   2 -10   9       77.97       77.78      4.94 o 
   3 -10   9      289.33      282.63      8.20 o 
   4 -10   9      165.63      175.56      6.04 o 
   5 -10   9      348.70      324.61     35.07 o 
   6 -10   9      324.34      312.02     18.36 o 
   7 -10   9      148.94      155.36      5.91 o 
  -8  -9   9       20.32       12.13      2.95 o 
  -7  -9   9        0.18       -2.05      2.68 o 
  -6  -9   9        6.54        5.35      4.37 o 
  -5  -9   9       18.75       18.23      4.10 o 
  -4  -9   9       21.74       15.64      2.59 o 
  -3  -9   9     1361.14     1227.63     22.14 o 
  -2  -9   9     1757.69     1635.11     28.73 o 
  -1  -9   9        8.42        8.86      1.79 o 
   0  -9   9       48.37       42.40      2.53 o 
   1  -9   9      711.62      707.57     13.44 o 
   2  -9   9     1296.62     1330.36     23.65 o 
   3  -9   9     1984.96     1923.18     38.38 o 
   4  -9   9       39.53       57.17      3.66 o 
   5  -9   9        0.41       -1.46      1.91 o 
   6  -9   9      117.04      108.96      4.83 o 
   7  -9   9        2.23       -0.31      2.10 o 
   8  -9   9      314.53      357.17     10.35 o 
  -9  -8   9        4.27        1.05      2.59 o 
  -8  -8   9       17.11       14.23      4.29 o 
  -7  -8   9        3.22        3.17      2.34 o 
  -6  -8   9       19.47       35.67      3.54 o 
  -5  -8   9      369.10      425.13     11.20 o 
  -4  -8   9      119.91      107.03      4.70 o 
  -3  -8   9       55.03       61.60      3.01 o 
  -2  -8   9      938.21      915.68     20.76 o 
  -1  -8   9       22.12       32.92      2.20 o 
   0  -8   9      516.28      521.20     10.28 o 
   1  -8   9      886.92      935.47     14.54 o 
   2  -8   9      856.69      831.83     13.14 o 
   3  -8   9       77.99       73.96      3.35 o 
   4  -8   9        0.05        1.54      1.80 o 
   5  -8   9      249.97      270.10      7.86 o 
   6  -8   9      711.75      707.14     16.82 o 
   7  -8   9      129.83      152.93      5.93 o 
   8  -8   9      252.17      278.26      8.76 o 
 -10  -7   9        3.42        4.11      2.41 o 
  -9  -7   9      110.37      121.15      5.51 o 
  -8  -7   9       86.22       93.53      4.75 o 
  -7  -7   9       63.66       72.22      9.80 o 
  -6  -7   9      392.28      380.07     10.27 o 
  -5  -7   9        7.49        8.43      2.13 o 
  -4  -7   9      806.07      770.97     17.87 o 
  -3  -7   9      192.90      192.44      4.77 o 
  -2  -7   9      413.48      369.26      7.63 o 
  -1  -7   9       99.53      119.38      3.98 o 
   0  -7   9       15.24       26.74      1.67 o 
   1  -7   9        2.14        2.59      1.15 o 
   2  -7   9        0.98       -0.26      1.09 o 
   3  -7   9      155.37      133.58      3.32 o 
   4  -7   9      598.29      550.55     13.23 o 
   5  -7   9      202.38      213.83      7.77 o 
   6  -7   9        1.27       -0.43      2.11 o 
   7  -7   9       67.13       59.19      4.13 o 
   8  -7   9        0.38        0.64      2.35 o 
 -10  -6   9       68.91       84.08      4.79 o 
  -9  -6   9       69.08       78.01      4.40 o 
  -8  -6   9       12.09       20.75      2.77 o 
  -7  -6   9       79.79       73.07      4.00 o 
  -6  -6   9      161.27      152.82      5.57 o 
  -5  -6   9      401.83      381.42      9.99 o 
  -4  -6   9      572.26      555.74     13.40 o 
  -3  -6   9       23.62       39.83      2.09 o 
  -2  -6   9      408.34      368.88      6.34 o 
  -1  -6   9     1696.46     1593.30     23.63 o 
   0  -6   9       35.34       34.54      2.20 o 
   1  -6   9       92.18       80.40      3.15 o 
   2  -6   9       12.06       16.30      1.41 o 
   3  -6   9     3064.42     3087.28     51.86 o 
   4  -6   9     4914.77     4882.80     98.92 o 
   5  -6   9     1012.07     1046.35     23.31 o 
   6  -6   9       81.57       81.05      4.29 o 
   7  -6   9       13.00       12.11      2.89 o 
   8  -6   9        0.67        0.76      2.44 o 
 -11  -5   9      105.03      120.98      7.54 o 
 -10  -5   9       63.51       69.27     10.08 o 
  -9  -5   9      173.18      175.25      6.30 o 
  -8  -5   9      147.19      126.66      5.51 o 
  -7  -5   9       43.41       48.52      5.61 o 
  -6  -5   9      311.45      285.65      8.03 o 
  -5  -5   9     2720.77     2695.38     78.93 o 
  -4  -5   9      535.09      529.12     13.60 o 
  -3  -5   9     1660.12     1735.06     25.54 o 
  -2  -5   9       46.10       45.72      2.66 o 
  -1  -5   9      837.41      898.68     13.77 o 
   0  -5   9     1846.34     1967.41     28.89 o 
   1  -5   9       52.40       46.63      1.88 o 
   2  -5   9       20.67       20.01      1.53 o 
   3  -5   9       63.24       48.55      2.50 o 
   4  -5   9        7.81        0.35      2.82 o 
   5  -5   9        1.87       -1.17      2.07 o 
   6  -5   9        0.85        4.22      2.21 o 
   7  -5   9      119.89      134.58      7.40 o 
   8  -5   9      449.53      464.48     16.53 o 
 -12  -4   9       87.35       91.28      4.71 o 
 -11  -4   9      262.65      254.65      8.15 o 
 -10  -4   9        1.43       -2.15      2.22 o 
  -9  -4   9       19.64       20.00      2.63 o 
  -8  -4   9       51.42       48.21      3.56 o 
  -7  -4   9      146.94      141.28      5.19 o 
  -6  -4   9       10.85       10.53      2.03 o 
  -5  -4   9     1184.49     1222.20     21.29 o 
  -4  -4   9       66.65       63.82      2.43 o 
  -3  -4   9        5.06        4.99      1.19 o 
  -2  -4   9        2.74        9.48      1.39 o 
  -1  -4   9      222.53      216.01      4.11 o 
   0  -4   9     2733.91     2872.03     41.60 o 
   1  -4   9      183.15      184.84      3.77 o 
   2  -4   9      222.56      194.14      4.71 o 
   3  -4   9      433.47      450.76      9.04 o 
   4  -4   9      593.96      594.44     11.56 o 
   5  -4   9     1265.33     1295.16     43.24 o 
   6  -4   9      365.01      365.31     10.86 o 
   7  -4   9      485.89      490.54     12.93 o 
 -12  -3   9      174.45      187.99      8.20 o 
 -11  -3   9       78.47       85.64      5.89 o 
 -10  -3   9      498.58      510.99     12.94 o 
  -9  -3   9      887.92      922.62     35.61 o 
  -8  -3   9     3646.57     3844.12     79.56 o 
  -7  -3   9     3906.48     4082.26     67.92 o 
  -6  -3   9     1479.50     1437.77     24.84 o 
  -5  -3   9      132.67      104.68      3.23 o 
  -4  -3   9      274.58      263.22      5.62 o 
  -3  -3   9      412.45      359.07      7.16 o 
  -2  -3   9       93.68       56.55      2.38 o 
  -1  -3   9      991.20      995.29     15.07 o 
   0  -3   9      181.40      141.71      3.10 o 
   1  -3   9      422.64      381.72      7.65 o 
   2  -3   9      483.58      500.72      9.74 o 
   3  -3   9      166.69      140.16      5.08 o 
   4  -3   9       35.16       46.50      2.65 o 
   5  -3   9       71.65       69.39      3.19 o 
   6  -3   9       13.60       14.14      2.60 o 
   7  -3   9       30.55       38.04      3.69 o 
 -13  -2   9       69.53       63.62      5.57 o 
 -12  -2   9        2.11        0.38      4.12 o 
 -11  -2   9      232.20      252.24     15.74 o 
 -10  -2   9        1.68        0.50      1.94 o 
  -9  -2   9      191.41      198.30      8.13 o 
  -8  -2   9      157.68      201.37      4.97 o 
  -7  -2   9       31.19       26.12      2.05 o 
  -6  -2   9      168.80      163.70      6.23 o 
  -5  -2   9     1042.33     1094.86     19.19 o 
  -4  -2   9      784.48      857.62     18.95 o 
  -3  -2   9       37.77       24.44      1.66 o 
  -2  -2   9      256.85      254.26      4.53 o 
  -1  -2   9       75.70       63.88      1.92 o 
   0  -2   9      781.71      780.72     14.91 o 
   1  -2   9     1739.55     1772.98     30.33 o 
   2  -2   9      221.42      186.75      4.68 o 
   3  -2   9      738.51      727.65     13.68 o 
   4  -2   9       17.45       10.07      1.76 o 
   5  -2   9        4.15        5.07      1.74 o 
   6  -2   9       28.88       25.81      3.85 o 
   7  -2   9       39.97       42.03      3.76 o 
 -13  -1   9        7.98        8.67      3.63 o 
 -12  -1   9       52.23       48.66      7.29 o 
 -11  -1   9       17.97       21.94      4.48 o 
 -10  -1   9      129.68      103.95      3.57 o 
  -9  -1   9        4.91        5.59      2.39 o 
  -8  -1   9     1074.99     1053.04     18.74 o 
  -7  -1   9     1694.66     1649.60     28.33 o 
  -6  -1   9     3867.90     3681.70    163.63 o 
  -5  -1   9     3172.76     3372.02     56.17 o 
  -4  -1   9       19.29        6.82      1.20 o 
  -3  -1   9      313.01      297.60      8.60 o 
  -2  -1   9       34.16       31.27      1.79 o 
  -1  -1   9       78.84       76.71      2.10 o 
   0  -1   9      822.24      864.02     15.48 o 
   1  -1   9     1470.25     1447.72     25.12 o 
   2  -1   9     3812.12     3817.70     63.82 o 
   3  -1   9       43.85       47.16      3.08 o 
   4  -1   9        5.49        9.54      1.76 o 
   5  -1   9      107.54      130.95      5.49 o 
   6  -1   9      552.03      551.95     12.49 o 
 -13   0   9      158.80      185.40      9.30 o 
 -12   0   9        4.76        3.52      2.26 o 
 -11   0   9      181.05      189.00      5.06 o 
 -10   0   9      356.63      342.46      7.44 o 
  -9   0   9       14.02       20.58      2.21 o 
  -8   0   9      398.91      333.84      7.03 o 
  -7   0   9       10.03       17.48      1.62 o 
  -6   0   9      368.09      383.71      7.66 o 
  -5   0   9     1127.84     1244.86     21.59 o 
  -4   0   9       13.57       25.13      1.79 o 
  -3   0   9     1561.74     1711.73     29.12 o 
  -2   0   9      881.00      871.23     13.27 o 
  -1   0   9      121.17      130.38      2.88 o 
   0   0   9        0.84        0.97      1.25 o 
   1   0   9      188.77      201.65      4.96 o 
   2   0   9      511.68      516.32     10.27 o 
   3   0   9      373.57      376.44      8.13 o 
   4   0   9      350.84      357.13      7.97 o 
   5   0   9      752.91      800.70     15.48 o 
   6   0   9      254.83      261.70     12.09 o 
 -14   1   9      309.38      353.25     14.32 o 
 -13   1   9       40.95       30.80      3.40 o 
 -12   1   9       84.35       86.68      4.33 o 
 -11   1   9      574.36      579.15     11.37 o 
 -10   1   9      513.62      505.05     10.05 o 
  -9   1   9       65.37       63.17      2.66 o 
  -8   1   9       62.95       69.37      2.70 o 
  -7   1   9      264.37      256.34      5.67 o 
  -6   1   9       63.65       56.70      2.38 o 
  -5   1   9      981.09      914.72     16.26 o 
  -4   1   9     4542.43     5086.70     84.01 o 
  -3   1   9      966.94      912.84     20.39 o 
  -2   1   9     3854.61     3892.49     55.88 o 
  -1   1   9     4677.46     4971.00     82.18 o 
   0   1   9      818.42      806.85     14.70 o 
   1   1   9       23.75       33.55      2.33 o 
   2   1   9       15.77       17.24      1.90 o 
   3   1   9      364.47      385.07      8.35 o 
   4   1   9       17.19       16.62      2.09 o 
   5   1   9       20.05       21.94      2.37 o 
   6   1   9        3.06        4.95      2.06 o 
 -14   2   9       78.46       98.70      6.74 o 
 -13   2   9      176.68      203.30      6.91 o 
 -12   2   9       69.12       84.16      4.82 o 
 -11   2   9       82.53       85.00      4.13 o 
 -10   2   9       25.21       26.42      2.23 o 
  -9   2   9      500.61      442.09      8.87 o 
  -8   2   9      228.21      214.64      5.10 o 
  -7   2   9      424.29      443.42      8.71 o 
  -6   2   9     1040.28     1047.98     55.32 o 
  -5   2   9     2198.57     2132.45     36.07 o 
  -4   2   9       60.94       47.90      2.15 o 
  -3   2   9      809.59      871.86     23.26 o 
  -2   2   9      726.86      749.42     13.58 o 
  -1   2   9      885.81      809.51     14.71 o 
   0   2   9      483.76      479.64      9.51 o 
   1   2   9      137.91      161.46      4.47 o 
   2   2   9       89.47       96.98      3.50 o 
   3   2   9       63.68       64.24      3.12 o 
   4   2   9       17.20       19.61      2.26 o 
   5   2   9      110.81      115.29      4.33 o 
 -14   3   9       70.19       70.44      4.43 o 
 -13   3   9      165.44      145.12      5.74 o 
 -12   3   9      151.70      152.68      5.67 o 
 -11   3   9        9.10        5.97      2.15 o 
 -10   3   9     1034.98     1014.63     18.29 o 
  -9   3   9      103.16       99.80      3.32 o 
  -8   3   9      213.98      190.55      4.71 o 
  -7   3   9       33.11       27.58      1.95 o 
  -6   3   9       48.11       49.32      2.27 o 
  -5   3   9      365.09      371.59      7.47 o 
  -4   3   9      336.62      308.52     13.30 o 
  -3   3   9     1251.21     1395.80     24.10 o 
  -2   3   9     1600.14     1732.85     29.69 o 
  -1   3   9     3023.96     3273.69     54.87 o 
   0   3   9     1549.75     1570.85     27.36 o 
   1   3   9       10.35        7.42      1.62 o 
   2   3   9      247.75      229.67      5.82 o 
   3   3   9       57.15       55.38      3.06 o 
   4   3   9       69.70       66.17      3.41 o 
 -14   4   9      503.14      514.78     18.93 o 
 -13   4   9      482.61      440.07     11.67 o 
 -12   4   9      469.90      469.23     12.04 o 
 -11   4   9        0.36        0.31      1.93 o 
 -10   4   9      245.69      258.67      7.47 o 
  -9   4   9      589.31      606.83     11.55 o 
  -8   4   9     1203.85     1175.15     20.70 o 
  -7   4   9      375.71      379.86      7.90 o 
  -6   4   9      481.43      480.61      9.33 o 
  -5   4   9        1.02        2.42      1.22 o 
  -4   4   9      538.68      502.86     11.82 o 
  -3   4   9        7.55        9.62      1.88 o 
  -2   4   9        3.17        2.88      1.32 o 
  -1   4   9        7.00        5.38      1.47 o 
   0   4   9       24.26       15.95      2.01 o 
   1   4   9      166.40      179.27      4.99 o 
   2   4   9      470.13      468.32      9.94 o 
   3   4   9      422.81      454.07      9.87 o 
   4   4   9       20.80       23.33      2.45 o 
 -14   5   9        0.14        0.61      3.55 o 
 -13   5   9       41.04       33.20      7.39 o 
 -12   5   9      204.26      194.19      8.78 o 
 -11   5   9      559.75      544.31     13.40 o 
 -10   5   9        1.48        3.05      1.94 o 
  -9   5   9      381.65      412.02     12.70 o 
  -8   5   9        5.77        4.12      1.43 o 
  -7   5   9      968.11      996.03     17.81 o 
  -6   5   9      428.02      372.93     12.20 o 
  -5   5   9      985.69      965.05     17.27 o 
  -4   5   9        7.19        4.54      1.35 o 
  -3   5   9      578.61      558.71     13.34 o 
  -2   5   9       24.43       36.69      2.30 o 
  -1   5   9      469.47      457.88     11.49 o 
   0   5   9      960.52      960.87     17.69 o 
   1   5   9     1207.83     1209.04     21.95 o 
   2   5   9      410.24      375.92     11.32 o 
   3   5   9      262.98      238.79      7.91 o 
 -14   6   9       87.88       97.04      5.11 o 
 -13   6   9      114.70      124.94      5.43 o 
 -12   6   9      255.00      217.26     11.72 o 
 -11   6   9      105.97      108.33      4.72 o 
 -10   6   9      136.36      123.67      4.91 o 
  -9   6   9        1.37       -3.57      4.44 o 
  -8   6   9     1109.45     1119.45     19.93 o 
  -7   6   9        1.95        3.11      1.43 o 
  -6   6   9       31.36       36.92      2.28 o 
  -5   6   9       23.54       18.41      1.77 o 
  -4   6   9      191.01      183.69      5.94 o 
  -3   6   9        4.21        6.48      1.92 o 
  -2   6   9       59.68       57.10      2.74 o 
  -1   6   9        7.11        5.27      1.69 o 
   0   6   9       87.59       80.68      5.37 o 
   1   6   9      336.61      350.54      8.05 o 
   2   6   9       11.88       11.43      2.68 o 
 -14   7   9       89.86       83.24      4.81 o 
 -13   7   9      137.99      152.22      6.03 o 
 -12   7   9      111.42       89.80      5.63 o 
 -11   7   9       23.14       25.03      3.05 o 
 -10   7   9      311.73      294.12      8.42 o 
  -9   7   9       71.55       63.02      3.71 o 
  -8   7   9       69.62       63.84      2.81 o 
  -7   7   9      331.67      323.80      7.04 o 
  -6   7   9       14.56       13.17      1.68 o 
  -5   7   9      274.73      255.55      5.89 o 
  -4   7   9      348.25      317.73      8.72 o 
  -3   7   9     1080.77     1085.29     27.07 o 
  -2   7   9      161.85      178.66      4.89 o 
  -1   7   9      210.43      210.37      6.95 o 
   0   7   9      125.06      103.44      5.98 o 
   1   7   9        0.48        3.81      2.17 o 
 -14   8   9        0.62       -1.15      2.39 o 
 -13   8   9      124.91      133.82      7.94 o 
 -12   8   9      389.54      418.68     11.28 o 
 -11   8   9      302.34      301.61      8.82 o 
 -10   8   9     1415.27     1444.22     31.26 o 
  -9   8   9      740.99      726.39     16.94 o 
  -8   8   9      208.64      238.88      7.13 o 
  -7   8   9       45.10       41.79      2.49 o 
  -6   8   9       82.86       83.36      3.21 o 
  -5   8   9       48.58       58.79      3.57 o 
  -4   8   9      179.95      167.46      7.66 o 
  -3   8   9      135.61      136.67      5.33 o 
  -2   8   9        6.36        4.27      1.66 o 
  -1   8   9       68.21       60.73      6.56 o 
   0   8   9       41.31       29.49      3.25 o 
 -14   9   9        5.45        6.57      2.68 o 
 -13   9   9      117.75      106.24      9.36 o 
 -12   9   9      279.79      274.15     11.02 o 
 -11   9   9      898.32      860.74     20.00 o 
 -10   9   9      634.53      618.47     15.05 o 
  -9   9   9        5.56        3.79      2.19 o 
  -8   9   9       58.00       64.02      3.74 o 
  -7   9   9      150.40      138.91      5.18 o 
  -6   9   9      499.45      508.84     12.67 o 
  -5   9   9       55.47       68.88      3.94 o 
  -4   9   9        1.45        0.98      1.98 o 
  -3   9   9      169.03      179.44      9.40 o 
  -2   9   9      641.76      638.46     22.99 o 
  -1   9   9      321.18      314.15     24.50 o 
 -13  10   9       30.75       17.17      2.98 o 
 -12  10   9       27.76       20.61      3.02 o 
 -11  10   9        3.89        7.67      3.20 o 
 -10  10   9      624.99      624.73     15.31 o 
  -9  10   9      260.76      268.81     14.53 o 
  -8  10   9      170.55      159.90      5.79 o 
  -7  10   9      412.33      419.90     12.68 o 
  -6  10   9      127.49      136.07      8.90 o 
  -5  10   9        1.40        2.60      2.03 o 
  -4  10   9      140.69      151.29      8.53 o 
  -3  10   9      198.89      172.75      9.42 o 
  -2  10   9      131.41      116.53      7.93 o 
 -12  11   9      128.02      151.53      6.28 o 
 -11  11   9        1.44        0.38      2.29 o 
 -10  11   9       18.38       17.07      2.78 o 
  -9  11   9       88.66      123.12      5.24 o 
  -8  11   9      113.01      111.97     10.76 o 
  -7  11   9        0.46       -2.28      2.28 o 
  -5  11   9       29.56       28.10      4.28 o 
  -4  11   9       62.03       50.39      5.64 o 
 -11  12   9      205.23      187.81      6.92 o 
 -10  12   9      174.27      167.12      6.28 o 
  -9  12   9        8.90       13.19      2.43 o 
  -2 -13  10        7.95        2.95      2.91 o 
  -1 -13  10       42.23       38.59      4.81 o 
   0 -13  10       44.34       43.99      3.67 o 
   1 -13  10       80.32       62.36      5.17 o 
   2 -13  10      243.76      236.94     25.42 o 
   3 -13  10       32.42       39.01      5.84 o 
   4 -13  10       42.57       54.52      4.07 o 
  -4 -12  10      145.99      162.18      6.81 o 
  -3 -12  10       14.47       15.31      3.20 o 
  -2 -12  10       40.42       45.51      4.68 o 
  -1 -12  10        2.10        5.09      1.85 o 
   0 -12  10        1.49        1.90      2.12 o 
   1 -12  10        5.94        6.59      2.99 o 
   2 -12  10        0.10       -1.36      2.23 o 
   3 -12  10      100.96      115.72      5.24 o 
   4 -12  10      395.02      418.44     11.45 o 
   5 -12  10      279.25      247.06     11.33 o 
  -5 -11  10       34.71       39.73      4.05 o 
  -4 -11  10      475.52      497.48     13.42 o 
  -3 -11  10      322.40      346.75     10.15 o 
  -2 -11  10      548.51      563.71     14.55 o 
  -1 -11  10      611.75      574.38     38.76 o 
   0 -11  10       23.19       26.81      2.48 o 
   1 -11  10        0.14       -0.51      2.04 o 
   2 -11  10      129.16      140.44      8.57 o 
   3 -11  10      442.75      532.94     18.85 o 
   4 -11  10      349.25      335.28     18.53 o 
   5 -11  10      134.84      156.03      8.60 o 
   6 -11  10       68.39       70.95      6.33 o 
  -7 -10  10      106.02      113.88      5.77 o 
  -6 -10  10       13.41       10.32      2.84 o 
  -5 -10  10      324.63      295.00     12.05 o 
  -4 -10  10      167.69      176.52      6.58 o 
  -3 -10  10      279.53      256.43      8.12 o 
  -2 -10  10      398.34      397.26     10.88 o 
  -1 -10  10      134.22      130.69      4.24 o 
   0 -10  10       29.82       28.07      2.43 o 
   1 -10  10      327.25      277.56      6.65 o 
   2 -10  10      133.60      131.34      5.16 o 
   3 -10  10      160.48      149.38      5.59 o 
   4 -10  10        1.52       -1.60      3.03 o 
   5 -10  10        0.29        1.32      2.51 o 
   6 -10  10        2.01        1.78      1.76 o 
  -8  -9  10        0.43       -0.11      3.41 o 
  -7  -9  10      128.91      143.56      6.15 o 
  -6  -9  10       22.10       35.42      3.67 o 
  -5  -9  10        1.50        4.82      2.38 o 
  -4  -9  10       50.67       57.67      3.92 o 
  -3  -9  10      140.98      131.83      5.49 o 
  -2  -9  10      833.06      829.01     19.37 o 
  -1  -9  10      455.93      495.19     11.09 o 
   0  -9  10     2427.27     2442.07     41.95 o 
   1  -9  10     1602.43     1619.91     32.75 o 
   2  -9  10      605.64      579.07     14.00 o 
   3  -9  10       41.97       40.09      2.82 o 
   4  -9  10      261.19      279.52      8.02 o 
   5  -9  10      375.92      345.51      9.57 o 
   6  -9  10      388.16      358.13     10.03 o 
   7  -9  10      373.00      371.67     10.56 o 
  -9  -8  10       92.81       95.64      5.23 o 
  -8  -8  10      197.28      190.40     18.95 o 
  -7  -8  10       39.04       40.63      5.21 o 
  -6  -8  10      287.10      274.62      8.47 o 
  -5  -8  10      244.09      238.65      7.57 o 
  -4  -8  10       71.46       72.83      4.16 o 
  -3  -8  10      267.67      236.25      7.42 o 
  -2  -8  10      162.64      138.94      5.27 o 
  -1  -8  10       29.49       40.14      2.42 o 
   0  -8  10      464.71      482.23      9.68 o 
   1  -8  10       87.28       96.26      3.58 o 
   2  -8  10        5.82        5.74      1.40 o 
   3  -8  10        0.57        1.70      1.82 o 
   4  -8  10      295.57      345.55      9.33 o 
   5  -8  10        7.53        5.84      2.24 o 
   6  -8  10        0.82        0.15      2.24 o 
   7  -8  10       38.79       39.78      3.71 o 
  -9  -7  10       22.59       23.19      3.21 o 
  -8  -7  10       12.00       13.51      2.72 o 
  -7  -7  10       35.92       29.41      3.14 o 
  -6  -7  10        9.53        9.64      2.35 o 
  -5  -7  10      161.18      160.97      5.82 o 
  -4  -7  10      645.51      642.66     15.43 o 
  -3  -7  10       62.70       56.51      3.89 o 
  -2  -7  10      811.86      784.98     18.10 o 
  -1  -7  10       36.93       37.51      2.27 o 
   0  -7  10       42.15       46.36      2.04 o 
   1  -7  10      464.76      477.81      8.15 o 
   2  -7  10      112.38      130.95      3.30 o 
   3  -7  10     2075.09     2129.69     36.48 o 
   4  -7  10      663.90      748.86     17.35 o 
   5  -7  10      192.93      183.73      6.34 o 
   6  -7  10        0.22        1.68      2.23 o 
   7  -7  10      101.22      104.58      6.33 o 
 -10  -6  10      336.37      358.93     10.48 o 
  -9  -6  10       21.94       19.10      4.17 o 
  -8  -6  10        0.48        2.43      2.08 o 
  -7  -6  10       52.86       58.35      3.76 o 
  -6  -6  10      117.14      115.48      7.51 o 
  -5  -6  10      716.95      699.55     16.54 o 
  -4  -6  10        2.05        2.79      1.91 o 
  -3  -6  10       15.53       19.04      2.32 o 
  -2  -6  10       11.65       10.50      1.53 o 
  -1  -6  10      108.18      126.40      3.22 o 
   0  -6  10      283.76      321.78     10.23 o 
   1  -6  10      405.78      324.92      5.96 o 
   2  -6  10        1.70        1.55      1.41 o 
   3  -6  10      462.74      458.23      9.34 o 
   4  -6  10       25.94       24.51      2.88 o 
   5  -6  10        0.78        1.62      2.18 o 
   6  -6  10      540.83      531.74     19.48 o 
   7  -6  10        1.30        4.66      2.54 o 
 -11  -5  10      556.36      616.23     15.72 o 
 -10  -5  10       82.87       76.19      6.73 o 
  -9  -5  10        1.59       -1.91      1.91 o 
  -8  -5  10        2.15        1.65      2.05 o 
  -7  -5  10       10.51        8.10      2.24 o 
  -6  -5  10     1311.79     1283.32     28.22 o 
  -5  -5  10       19.10       17.73      2.32 o 
  -4  -5  10      131.41      120.86      3.53 o 
  -3  -5  10      231.78      221.92      5.16 o 
  -2  -5  10      780.37      735.59     13.49 o 
  -1  -5  10      404.04      372.66      6.48 o 
   0  -5  10       21.31       16.61      1.40 o 
   1  -5  10      703.52      657.51     10.59 o 
   2  -5  10      119.63      125.39      3.76 o 
   3  -5  10     1911.69     1826.80     31.59 o 
   4  -5  10     1797.62     1847.31     32.12 o 
   5  -5  10     1360.60     1524.35     33.01 o 
   6  -5  10      448.74      447.09     22.61 o 
   7  -5  10      174.77      185.53      6.91 o 
 -12  -4  10        1.42       -1.09      2.24 o 
 -11  -4  10      193.62      187.96      9.82 o 
 -10  -4  10      265.07      295.48      8.87 o 
  -9  -4  10      657.73      651.39     15.87 o 
  -8  -4  10     3922.67     4141.99    120.75 o 
  -7  -4  10      410.74      383.53     10.18 o 
  -6  -4  10      857.05      842.19     19.21 o 
  -5  -4  10       87.10       99.29      3.20 o 
  -4  -4  10     1588.75     1621.77     27.90 o 
  -3  -4  10     1611.28     1608.63     27.64 o 
  -2  -4  10     2850.89     3022.93     50.63 o 
  -1  -4  10     1888.75     1825.20     31.18 o 
   0  -4  10      167.21      168.95      3.61 o 
   1  -4  10       40.86       37.16      2.19 o 
   2  -4  10        0.95        0.05      1.40 o 
   3  -4  10        6.73       10.09      1.81 o 
   4  -4  10       11.04        7.64      1.86 o 
   5  -4  10       18.47       11.82      2.77 o 
   6  -4  10        1.54        1.87      2.60 o 
 -12  -3  10      114.94      122.24      9.82 o 
 -11  -3  10      454.97      455.72     12.16 o 
 -10  -3  10      349.04      354.76     20.90 o 
  -9  -3  10     2958.37     2985.67     62.64 o 
  -8  -3  10       66.85       87.46      4.21 o 
  -7  -3  10       32.36       29.88      2.22 o 
  -6  -3  10        2.14       -0.47      1.27 o 
  -5  -3  10       91.40       96.16      4.18 o 
  -4  -3  10       25.89       32.88      2.03 o 
  -3  -3  10      127.54      122.09      3.44 o 
  -2  -3  10      154.26      161.73      4.09 o 
  -1  -3  10       40.97       37.00      2.44 o 
   0  -3  10       94.30       89.81      3.16 o 
   1  -3  10      396.36      415.99      8.40 o 
   2  -3  10        3.39        1.01      1.41 o 
   3  -3  10        0.89        1.24      1.54 o 
   4  -3  10        8.05        7.68      1.82 o 
   5  -3  10       80.35       84.41      3.59 o 
   6  -3  10      387.36      429.75     19.52 o 
 -13  -2  10        8.71        3.30      3.58 o 
 -12  -2  10        5.37        2.96      3.01 o 
 -11  -2  10      120.72      127.80      5.29 o 
 -10  -2  10       34.08       35.61      3.67 o 
  -9  -2  10      256.86      248.93      5.91 o 
  -8  -2  10      551.64      516.87     23.31 o 
  -7  -2  10     1316.78     1273.93     22.38 o 
  -6  -2  10     1370.36     1235.39     21.66 o 
  -5  -2  10     1151.14     1086.02     19.18 o 
  -4  -2  10       62.71       88.98      2.91 o 
  -3  -2  10      105.63       96.23      3.00 o 
  -2  -2  10      533.61      500.75     15.27 o 
  -1  -2  10      485.86      455.49      8.88 o 
   0  -2  10     1823.23     1793.52     30.71 o 
   1  -2  10       44.56       43.93      2.79 o 
   2  -2  10      572.30      549.48     10.78 o 
   3  -2  10       81.15       82.22      3.28 o 
   4  -2  10        1.50        0.38      2.31 o 
   5  -2  10      319.64      302.70      8.80 o 
   6  -2  10        8.57       10.80      4.76 o 
 -13  -1  10      856.00      870.32     29.00 o 
 -12  -1  10       13.47       17.65      2.55 o 
 -11  -1  10       42.55       43.71      3.43 o 
 -10  -1  10       35.11       39.88      2.60 o 
  -9  -1  10       67.02       83.13      3.63 o 
  -8  -1  10      289.96      310.03      6.78 o 
  -7  -1  10      269.23      289.99      7.99 o 
  -6  -1  10     1164.84     1279.21     22.37 o 
  -5  -1  10       86.01       61.88      2.52 o 
  -4  -1  10      101.21      106.91      3.18 o 
  -3  -1  10      376.22      383.22     14.98 o 
  -2  -1  10        2.02        4.38      1.52 o 
  -1  -1  10      317.87      342.93      8.87 o 
   0  -1  10      104.80      110.94      3.96 o 
   1  -1  10      743.05      761.66     15.55 o 
   2  -1  10      838.01      886.82     16.38 o 
   3  -1  10       49.12       62.96      3.01 o 
   4  -1  10        1.91        2.73      1.67 o 
   5  -1  10       33.57       26.50      2.55 o 
   6  -1  10        0.26        2.19      2.34 o 
 -13   0  10        6.18        2.51      3.40 o 
 -12   0  10        2.49        2.25      1.61 o 
 -11   0  10      268.42      270.85      6.47 o 
 -10   0  10      676.68      645.74     12.46 o 
  -9   0  10      684.27      675.13     12.78 o 
  -8   0  10       56.60       45.16      2.40 o 
  -7   0  10       19.85       33.04      2.13 o 
  -6   0  10      103.19       73.16      2.72 o 
  -5   0  10      550.96      503.71     25.41 o 
  -4   0  10     1192.40     1190.98     20.81 o 
  -3   0  10     2315.10     2487.07     41.90 o 
  -2   0  10     1192.14     1182.19     20.66 o 
  -1   0  10     1329.51     1339.60     28.81 o 
   0   0  10      166.41      164.66      4.34 o 
   1   0  10      899.85      935.43     18.64 o 
   2   0  10      114.27      130.29      4.07 o 
   3   0  10      210.90      245.34      6.45 o 
   4   0  10      168.62      199.65      5.99 o 
   5   0  10        6.10        9.68      2.12 o 
 -14   1  10       84.97      103.53      7.32 o 
 -13   1  10      278.10      328.69      9.50 o 
 -12   1  10      326.38      346.14      9.61 o 
 -11   1  10      535.76      571.70     12.73 o 
 -10   1  10       91.08       79.14      3.18 o 
  -9   1  10        8.84        8.12      1.57 o 
  -8   1  10       14.48       24.39      2.06 o 
  -7   1  10        1.03        4.04      1.31 o 
  -6   1  10     2010.83     2140.47     36.35 o 
  -5   1  10     2508.76     2744.21     46.14 o 
  -4   1  10     2253.67     2278.65     38.53 o 
  -3   1  10        0.09        2.66      1.21 o 
  -2   1  10      555.45      531.42     12.74 o 
  -1   1  10      587.05      582.95     13.86 o 
   0   1  10     2233.75     2171.92     37.13 o 
   1   1  10     1119.12     1139.59     30.44 o 
   2   1  10        9.74        7.99      1.73 o 
   3   1  10        5.89        7.84      1.85 o 
   4   1  10       24.69       21.76      2.39 o 
   5   1  10      304.36      354.04      8.44 o 
 -14   2  10        1.04        0.08      3.81 o 
 -13   2  10       50.01       57.40      8.47 o 
 -12   2  10       12.47       12.99      2.52 o 
 -11   2  10        5.96        8.02      1.74 o 
 -10   2  10      814.76      738.62     13.90 o 
  -9   2  10      387.70      383.04      8.00 o 
  -8   2  10        7.90       11.88      1.62 o 
  -7   2  10      135.32      114.23      3.48 o 
  -6   2  10        1.53        0.35      1.19 o 
  -5   2  10       51.79       33.66      2.06 o 
  -4   2  10      374.17      440.47      8.68 o 
  -3   2  10     1319.54     1325.95     23.08 o 
  -2   2  10     1953.60     2240.32     65.16 o 
  -1   2  10     3941.32     4265.51     87.08 o 
   0   2  10     1591.17     1562.72     31.85 o 
   1   2  10       22.83       27.82      2.28 o 
   2   2  10        8.80        6.30      1.74 o 
   3   2  10      160.67      152.03      4.77 o 
   4   2  10      234.91      225.53      6.19 o 
 -14   3  10      115.93      108.23      5.24 o 
 -13   3  10       96.75      116.03      7.02 o 
 -12   3  10        0.28        0.33      2.13 o 
 -11   3  10       50.61       49.97      5.49 o 
 -10   3  10       81.62       69.71      3.00 o 
  -9   3  10     1272.22     1261.33     22.29 o 
  -8   3  10     2382.51     2389.56     40.56 o 
  -7   3  10      830.77      788.42     14.47 o 
  -6   3  10      237.49      251.44      5.70 o 
  -5   3  10        6.34        6.77      1.40 o 
  -4   3  10       45.05       42.15      2.28 o 
  -3   3  10      119.13      142.22      5.06 o 
  -2   3  10      383.08      445.64     11.22 o 
  -1   3  10       56.93       52.92      3.39 o 
   0   3  10      292.66      276.65      9.11 o 
   1   3  10       46.63       40.30      2.56 o 
   2   3  10      228.71      219.47      5.83 o 
   3   3  10       23.03       25.05      2.42 o 
 -14   4  10       25.95       23.69      5.60 o 
 -13   4  10       24.61       15.55      2.89 o 
 -12   4  10      322.72      330.86      9.36 o 
 -11   4  10      378.92      342.42      9.36 o 
 -10   4  10      702.98      696.98     13.22 o 
  -9   4  10        5.99        4.90      1.55 o 
  -8   4  10       30.28       34.70      2.36 o 
  -7   4  10       79.72       71.44      2.84 o 
  -6   4  10        4.70        8.52      1.52 o 
  -5   4  10      136.45      149.35      4.09 o 
  -4   4  10        1.21        3.04      1.74 o 
  -3   4  10      975.79      931.46     20.92 o 
  -2   4  10       17.04       18.67      2.37 o 
  -1   4  10      314.25      330.09      9.14 o 
   0   4  10      279.87      265.20      6.38 o 
   1   4  10     1460.31     1354.20     30.56 o 
   2   4  10      519.43      513.42     19.50 o 
   3   4  10      107.77       98.94      5.80 o 
 -14   5  10        5.03        9.18      4.28 o 
 -13   5  10      218.91      194.87      8.11 o 
 -12   5  10      421.78      450.19     11.78 o 
 -11   5  10      221.79      193.69      6.45 o 
 -10   5  10       70.43       60.27      3.99 o 
  -9   5  10       12.46        8.51      1.65 o 
  -8   5  10     1044.24     1109.95     19.84 o 
  -7   5  10     1025.54     1050.66     18.83 o 
  -6   5  10      974.63     1024.43     18.40 o 
  -5   5  10        3.28        3.92      1.44 o 
  -4   5  10       12.55       15.99      3.29 o 
  -3   5  10        1.45       -0.82      1.80 o 
  -2   5  10       16.45       13.02      2.24 o 
  -1   5  10      177.01      197.05      9.37 o 
   0   5  10      936.24      911.41     21.03 o 
   1   5  10      546.45      517.75     23.94 o 
   2   5  10        0.11        2.62      1.72 o 
 -14   6  10      139.91      142.82      6.04 o 
 -13   6  10      187.34      189.48     11.44 o 
 -12   6  10       15.21       15.11      2.67 o 
 -11   6  10       58.24       67.52      4.06 o 
 -10   6  10        7.50        3.89      2.07 o 
  -9   6  10       55.06       53.68      3.45 o 
  -8   6  10       42.85       33.65      2.35 o 
  -7   6  10        2.11        1.14      1.44 o 
  -6   6  10       26.55       27.31      2.21 o 
  -5   6  10      631.43      632.73     15.03 o 
  -4   6  10      318.55      316.45      8.79 o 
  -3   6  10      100.08       99.72      4.46 o 
  -2   6  10       53.92       57.39      3.64 o 
  -1   6  10        1.10        1.59      2.06 o 
   0   6  10       52.92       39.44      3.57 o 
   1   6  10       64.47       55.87      3.10 o 
 -14   7  10       19.18       25.63      5.68 o 
 -13   7  10      121.87      126.37      5.59 o 
 -12   7  10      461.93      433.13     11.59 o 
 -11   7  10      161.34      178.20      6.77 o 
 -10   7  10      368.73      359.27      9.79 o 
  -9   7  10      151.34      177.55      6.06 o 
  -8   7  10       11.99       11.88      1.79 o 
  -7   7  10        0.16        1.80      1.47 o 
  -6   7  10      107.94       96.36      3.43 o 
  -5   7  10       22.27       30.68      6.03 o 
  -4   7  10        1.73        3.47      1.98 o 
  -3   7  10      121.17      112.69      4.87 o 
  -2   7  10      123.08      121.98      5.14 o 
  -1   7  10        0.54        1.85      2.17 o 
   0   7  10       49.35       43.26      3.72 o 
 -14   8  10        3.62        1.68      2.57 o 
 -13   8  10       12.01        9.55      2.64 o 
 -12   8  10       40.04       49.96      3.91 o 
 -11   8  10      579.45      581.29     29.34 o 
 -10   8  10      518.52      514.75     13.06 o 
  -9   8  10      117.09       82.87      4.30 o 
  -8   8  10        2.91        0.58      1.98 o 
  -7   8  10      145.59      135.35      4.18 o 
  -6   8  10     1624.26     1575.46     33.98 o 
  -5   8  10      873.40      956.49     21.76 o 
  -4   8  10        0.08       -1.93      1.93 o 
  -3   8  10      134.60      147.14     11.35 o 
  -2   8  10      734.61      707.46     17.14 o 
  -1   8  10        1.63        7.98      3.90 o 
 -13   9  10       78.23       93.12      5.45 o 
 -12   9  10       98.10       68.78      7.09 o 
 -11   9  10      128.22      100.65      4.93 o 
 -10   9  10     1215.64     1194.53     26.58 o 
  -9   9  10      858.13      844.52     19.52 o 
  -8   9  10      635.44      706.74     16.70 o 
  -7   9  10      787.75      735.44     61.44 o 
  -6   9  10      261.87      228.52      7.24 o 
  -5   9  10      113.67      121.46      6.47 o 
  -4   9  10      191.94      174.32      6.29 o 
  -3   9  10      279.02      263.26     12.19 o 
  -2   9  10       24.50       19.55      4.36 o 
 -13  10  10      642.70      709.31     17.58 o 
 -12  10  10     1767.82     1739.80     53.95 o 
 -11  10  10       11.34        9.12      2.65 o 
 -10  10  10       41.80       44.49      3.75 o 
  -9  10  10       96.06       92.17      4.64 o 
  -8  10  10      115.55      155.71      5.85 o 
  -7  10  10       41.69       38.79      4.76 o 
  -6  10  10       23.44       12.14      5.36 o 
  -5  10  10        2.30        7.15      3.19 o 
  -4  10  10       41.80       49.06      5.57 o 
 -11  11  10        5.92        5.36      2.65 o 
 -10  11  10        2.81       -0.84      2.30 o 
  -9  11  10        4.21        2.06      2.25 o 
  -8  11  10       28.20       25.26      4.21 o 
   0 -13  11      128.86      128.06      8.69 o 
   1 -13  11       23.30       18.61      4.52 o 
  -3 -12  11      677.29      653.93     16.89 o 
  -2 -12  11      135.94      132.61      6.02 o 
  -1 -12  11        0.84        1.58      2.49 o 
   0 -12  11       13.57       17.46      4.48 o 
   1 -12  11       54.53       54.80      6.39 o 
   2 -12  11      199.79      190.46     23.56 o 
   3 -12  11      730.92      777.33    122.08 o 
   4 -12  11        5.11        7.85      3.13 o 
  -5 -11  11      182.97      180.67      7.14 o 
  -4 -11  11      141.61      150.83      9.97 o 
  -3 -11  11      268.84      233.65     11.92 o 
  -2 -11  11      152.73      144.43      6.12 o 
  -1 -11  11      131.53      127.11      5.63 o 
   0 -11  11       12.82       19.36      3.00 o 
   1 -11  11       70.03       59.40      6.01 o 
   2 -11  11      212.24      218.59     31.54 o 
   3 -11  11      128.47      124.24     15.77 o 
   4 -11  11       73.89       63.86      5.33 o 
   5 -11  11        1.95       -0.58      2.49 o 
  -6 -10  11       13.39       12.49      3.04 o 
  -5 -10  11      181.93      206.37      7.50 o 
  -4 -10  11        1.91        1.18      2.44 o 
  -3 -10  11      179.08      168.38      9.08 o 
  -2 -10  11      560.99      577.57     15.42 o 
  -1 -10  11      685.22      720.42     17.45 o 
   0 -10  11      664.35      691.67     16.79 o 
   1 -10  11      508.11      576.66     20.41 o 
   2 -10  11      105.04      100.79      6.45 o 
   3 -10  11       11.16       10.33      3.06 o 
   4 -10  11       94.96       82.93      5.85 o 
   5 -10  11       24.63       19.39      3.80 o 
  -7  -9  11      105.27      104.27      6.39 o 
  -6  -9  11      822.45      821.22     19.92 o 
  -5  -9  11       14.20       11.49      2.74 o 
  -4  -9  11       14.50       11.70      2.63 o 
  -3  -9  11      244.23      243.48      7.76 o 
  -2  -9  11      491.85      551.97     13.96 o 
  -1  -9  11      639.48      579.95     14.43 o 
   0  -9  11      394.88      416.25     11.11 o 
   1  -9  11      213.67      215.02      8.61 o 
   2  -9  11        3.66        8.29      2.22 o 
   3  -9  11       12.60       15.06      3.15 o 
   4  -9  11        1.04        3.49      1.82 o 
   5  -9  11        8.74        4.20      1.97 o 
   6  -9  11        1.20       -0.65      2.06 o 
  -8  -8  11       60.83       63.13      4.94 o 
  -7  -8  11       40.93       49.42      4.03 o 
  -6  -8  11       19.70       22.77      4.11 o 
  -5  -8  11      101.78      102.37      4.90 o 
  -4  -8  11      319.98      323.83     10.50 o 
  -3  -8  11      172.38      187.52      6.50 o 
  -2  -8  11      167.23      136.83      5.39 o 
  -1  -8  11        6.03        1.32      2.21 o 
   0  -8  11      533.18      537.03     13.32 o 
   1  -8  11     1916.17     1860.03     80.12 o 
   2  -8  11      957.35      968.48     26.34 o 
   3  -8  11      946.43      902.90     36.53 o 
   4  -8  11      266.88      238.46      7.91 o 
   5  -8  11       23.86       26.44      3.05 o 
   6  -8  11       79.81       86.46      4.61 o 
  -9  -7  11        1.83       -2.21      2.35 o 
  -8  -7  11       80.15       84.29      9.11 o 
  -7  -7  11      134.89      135.28      5.63 o 
  -6  -7  11      585.17      528.13     13.53 o 
  -5  -7  11     2626.55     2544.44     83.24 o 
  -4  -7  11     2076.69     1966.63     66.34 o 
  -3  -7  11       49.03       33.21      3.16 o 
  -2  -7  11        0.24       -1.52      1.96 o 
  -1  -7  11      296.23      320.38      8.87 o 
   0  -7  11     1319.75     1365.78     24.05 o 
   1  -7  11      168.32      182.21      5.13 o 
   2  -7  11      299.40      359.52      7.76 o 
   3  -7  11      312.68      300.78     15.60 o 
   4  -7  11       21.40       18.86      2.62 o 
   5  -7  11        4.88        5.69      2.23 o 
   6  -7  11      150.44      187.14      6.79 o 
 -10  -6  11        4.72        0.92      2.28 o 
  -9  -6  11       18.92       13.70      2.72 o 
  -8  -6  11       30.00       35.61      3.40 o 
  -7  -6  11      245.97      244.43      7.74 o 
  -6  -6  11      118.24      114.73      4.96 o 
  -5  -6  11      200.75      172.10      6.72 o 
  -4  -6  11       32.76       28.48      2.97 o 
  -3  -6  11       83.85       83.28      4.04 o 
  -2  -6  11        8.40        9.22      1.62 o 
  -1  -6  11       24.08       29.50      2.17 o 
   0  -6  11        1.35        1.01      1.44 o 
   1  -6  11      209.99      182.59      5.88 o 
   2  -6  11      382.65      371.15      7.94 o 
   3  -6  11      947.65     1003.85     18.37 o 
   4  -6  11      634.18      667.88     34.25 o 
   5  -6  11      894.50      971.39     36.66 o 
   6  -6  11      467.63      525.83     13.67 o 
 -11  -5  11      110.61      123.08      5.72 o 
 -10  -5  11      153.99      160.59     10.90 o 
  -9  -5  11      151.34      184.52      6.60 o 
  -8  -5  11      286.57      280.71      8.48 o 
  -7  -5  11       94.66      103.72      4.66 o 
  -6  -5  11       91.21       91.57      4.30 o 
  -5  -5  11      142.22      139.94      8.38 o 
  -4  -5  11       94.81      114.73      3.57 o 
  -3  -5  11     1244.67     1257.85     22.15 o 
  -2  -5  11      363.92      382.16      7.91 o 
  -1  -5  11       82.86       85.86      3.09 o 
   0  -5  11        5.83        9.98      1.59 o 
   1  -5  11        0.53       -0.31      1.75 o 
   2  -5  11      710.19      654.73     12.57 o 
   3  -5  11      276.35      269.79      6.46 o 
   4  -5  11      142.56      152.07      6.21 o 
   5  -5  11       90.38       80.85      4.45 o 
   6  -5  11        2.50       -0.24      3.55 o 
 -11  -4  11      274.37      292.15      9.06 o 
 -10  -4  11      150.05      157.71      6.08 o 
  -9  -4  11      232.07      240.32      7.73 o 
  -8  -4  11       60.89       57.08      3.77 o 
  -7  -4  11       11.94       10.99      2.29 o 
  -6  -4  11        5.81        4.85      1.53 o 
  -5  -4  11       11.65       12.33      1.67 o 
  -4  -4  11      826.62      861.37     15.69 o 
  -3  -4  11     1906.19     1856.63     66.82 o 
  -2  -4  11       56.73       65.13      2.69 o 
  -1  -4  11       19.81       19.35      1.84 o 
   0  -4  11       12.09       10.48      2.03 o 
   1  -4  11     1257.68     1226.86     26.79 o 
   2  -4  11      673.26      638.04     12.33 o 
   3  -4  11        0.54        0.99      1.63 o 
   4  -4  11       15.34       16.39      2.12 o 
   5  -4  11      124.45      126.88      5.35 o 
   6  -4  11      271.52      258.60     16.00 o 
 -12  -3  11       16.88       20.72      4.06 o 
 -11  -3  11       40.28       37.76      3.64 o 
 -10  -3  11      254.25      245.79      7.84 o 
  -9  -3  11      119.80      127.55      5.31 o 
  -8  -3  11      814.02      823.94     19.12 o 
  -7  -3  11     2229.56     2148.12     78.62 o 
  -6  -3  11      717.65      697.44     14.67 o 
  -5  -3  11     2953.53     3036.33     51.02 o 
  -4  -3  11        9.33        4.06      2.45 o 
  -3  -3  11       53.35       53.20      2.62 o 
  -2  -3  11      602.07      581.17     11.07 o 
  -1  -3  11       18.73       18.35      1.78 o 
   0  -3  11     1203.20     1154.86     25.33 o 
   1  -3  11      906.25      890.71     20.18 o 
   2  -3  11      342.60      331.69      7.37 o 
   3  -3  11        0.43       -1.50      1.50 o 
   4  -3  11        5.98        4.73      1.76 o 
   5  -3  11      200.85      183.25     11.53 o 
 -12  -2  11      223.77      216.02      7.39 o 
 -11  -2  11       15.73       10.44      2.59 o 
 -10  -2  11       18.90       15.88      3.65 o 
  -9  -2  11      400.87      403.46      8.57 o 
  -8  -2  11      784.61      818.21     15.18 o 
  -7  -2  11        1.15        0.25      1.39 o 
  -6  -2  11      261.77      274.69      6.18 o 
  -5  -2  11       23.49       28.25      2.10 o 
  -4  -2  11        1.07        2.57      1.31 o 
  -3  -2  11       16.73       18.03      1.71 o 
  -2  -2  11      525.29      560.95     10.73 o 
  -1  -2  11      608.15      585.56     13.93 o 
   0  -2  11      384.04      378.60      9.92 o 
   1  -2  11      128.20      141.18      5.24 o 
   2  -2  11      204.74      192.58      5.12 o 
   3  -2  11       82.10       99.30      3.69 o 
   4  -2  11      123.64      112.04      4.02 o 
   5  -2  11      213.13      191.92      7.33 o 
 -13  -1  11       29.57       27.86      4.58 o 
 -12  -1  11        7.79        6.25      2.32 o 
 -11  -1  11       16.02       12.89      2.56 o 
 -10  -1  11      356.83      368.56      8.07 o 
  -9  -1  11      238.62      220.76      5.52 o 
  -8  -1  11      264.59      233.15      5.63 o 
  -7  -1  11       40.39       44.99      2.45 o 
  -6  -1  11      286.31      253.68      6.11 o 
  -5  -1  11      576.18      494.47      9.67 o 
  -4  -1  11      597.44      574.97     10.97 o 
  -3  -1  11     2094.17     2156.22     36.65 o 
  -2  -1  11      124.12      120.45      4.57 o 
  -1  -1  11      244.61      244.37     13.97 o 
   0  -1  11        9.36        4.16      1.97 o 
   1  -1  11      270.28      285.02      8.25 o 
   2  -1  11       63.85       83.21      3.34 o 
   3  -1  11       13.83       21.02      3.74 o 
   4  -1  11      114.53      107.19      4.00 o 
   5  -1  11        2.58        6.21      1.97 o 
 -13   0  11      471.50      546.00     19.94 o 
 -12   0  11      550.41      589.43     35.62 o 
 -11   0  11      709.76      769.08     14.70 o 
 -10   0  11      526.10      525.66     10.58 o 
  -9   0  11      365.98      350.34      7.61 o 
  -8   0  11      203.00      210.26      5.23 o 
  -7   0  11      810.13      837.36     21.80 o 
  -6   0  11     1150.57     1104.43     19.64 o 
  -5   0  11      535.08      508.68     10.12 o 
  -4   0  11      902.04      955.69     17.16 o 
  -3   0  11       44.81       54.65      2.50 o 
  -2   0  11       62.44       48.48      3.14 o 
  -1   0  11        4.38        3.80      1.92 o 
   0   0  11      117.22      127.18      5.03 o 
   1   0  11       11.38        9.10      2.68 o 
   2   0  11       24.49       16.09      1.94 o 
   3   0  11       41.62       47.50      2.80 o 
   4   0  11       17.23       20.10      2.28 o 
 -14   1  11       97.70      103.73      7.31 o 
 -13   1  11      338.07      345.67     11.52 o 
 -12   1  11      252.43      270.40      8.14 o 
 -11   1  11       61.18       73.19      3.26 o 
 -10   1  11      207.87      187.43      5.03 o 
  -9   1  11       83.35       74.12      3.07 o 
  -8   1  11      112.51       97.85      3.40 o 
  -7   1  11        1.11        2.04      1.35 o 
  -6   1  11       18.90       35.50      2.25 o 
  -5   1  11        5.97        1.86      1.38 o 
  -4   1  11      436.36      428.42      8.61 o 
  -3   1  11      631.68      698.79     16.21 o 
  -2   1  11     1629.99     1609.12     34.38 o 
  -1   1  11     3788.93     3935.43     80.69 o 
   0   1  11     3754.08     3880.74     79.77 o 
   1   1  11       11.36       14.49      2.68 o 
   2   1  11       33.99       27.13      3.06 o 
   3   1  11      250.43      250.04     15.52 o 
   4   1  11      412.02      414.86     27.29 o 
 -14   2  11        3.84        2.60      2.83 o 
 -13   2  11        0.40       -1.56      2.59 o 
 -12   2  11       26.38       28.17      3.21 o 
 -11   2  11      308.10      312.68      9.57 o 
 -10   2  11      157.67      164.11      4.60 o 
  -9   2  11      986.54      951.83     17.40 o 
  -8   2  11     2012.58     2117.89     36.29 o 
  -7   2  11      288.49      297.38      6.59 o 
  -6   2  11       31.61       22.69      1.95 o 
  -5   2  11      355.22      348.46      7.37 o 
  -4   2  11      427.35      443.97     11.96 o 
  -3   2  11     1037.25     1066.37     23.60 o 
  -2   2  11      359.83      368.48      9.79 o 
  -1   2  11      241.81      270.44      8.02 o 
   0   2  11        8.54       10.34      2.38 o 
   1   2  11       49.74       53.37      3.72 o 
   2   2  11      160.37      159.25      6.15 o 
   3   2  11      503.60      504.91     40.26 o 
 -14   3  11        9.72        7.00      2.60 o 
 -13   3  11       81.75       91.30      4.73 o 
 -12   3  11      144.75      155.56      5.87 o 
 -11   3  11        6.48       18.10      2.61 o 
 -10   3  11        2.79        1.85      1.55 o 
  -9   3  11       37.94       43.99      2.90 o 
  -8   3  11       94.96      102.92      3.91 o 
  -7   3  11        5.64        7.43      1.94 o 
  -6   3  11      550.21      518.18     10.17 o 
  -5   3  11       89.61       76.47      3.20 o 
  -4   3  11      312.03      316.74      8.67 o 
  -3   3  11      287.41      286.96      8.18 o 
  -2   3  11        2.65        9.00      2.12 o 
  -1   3  11       87.91       86.24      4.35 o 
   0   3  11      185.20      196.44      6.73 o 
   1   3  11      294.80      276.68      8.48 o 
   2   3  11       71.43       74.24      4.48 o 
 -14   4  11      182.51      205.29      7.34 o 
 -13   4  11      145.22      156.45      6.07 o 
 -12   4  11       22.47       20.73      2.79 o 
 -11   4  11       95.70       91.11      4.43 o 
 -10   4  11      247.61      229.52      5.71 o 
  -9   4  11      213.44      209.01      5.34 o 
  -8   4  11     1372.09     1352.80     23.89 o 
  -7   4  11     1304.40     1305.55     23.08 o 
  -6   4  11       15.39       22.80      3.68 o 
  -5   4  11       27.09       25.07      3.39 o 
  -4   4  11      407.74      398.31     13.59 o 
  -3   4  11        0.61        1.48      1.86 o 
  -2   4  11        1.81       -0.97      1.90 o 
  -1   4  11        1.31       -0.26      1.98 o 
   0   4  11      117.79      129.89     11.91 o 
   1   4  11      253.23      240.46     14.17 o 
   2   4  11        0.08       -1.64      2.40 o 
 -14   5  11      172.42      170.29      6.63 o 
 -13   5  11       35.66       38.76      3.64 o 
 -12   5  11        1.69       -2.12      2.12 o 
 -11   5  11        1.12       -1.94      1.94 o 
 -10   5  11       43.15       51.60      3.52 o 
  -9   5  11       40.78       34.31      2.80 o 
  -8   5  11       36.00       38.92      2.45 o 
  -7   5  11       93.50      104.87      3.55 o 
  -6   5  11      295.85      280.31      6.43 o 
  -5   5  11      815.54      843.84     19.38 o 
  -4   5  11      598.54      550.48     13.61 o 
  -3   5  11      221.00      243.09      7.55 o 
  -2   5  11       40.81       41.08      3.46 o 
  -1   5  11       64.64       75.77      6.61 o 
   0   5  11        2.95        4.41      2.25 o 
   1   5  11      262.41      269.55      9.04 o 
 -14   6  11       19.09       17.15      3.01 o 
 -13   6  11      379.18      394.84     11.05 o 
 -12   6  11      634.02      631.14     15.56 o 
 -11   6  11      619.22      619.99     15.12 o 
 -10   6  11      232.22      252.42      7.70 o 
  -9   6  11       25.19       22.81      2.29 o 
  -8   6  11       37.83       43.99      2.64 o 
  -7   6  11       56.72       63.12      2.92 o 
  -6   6  11      557.40      591.17     14.39 o 
  -5   6  11      317.64      314.44      8.92 o 
  -4   6  11      384.74      350.98     13.33 o 
  -3   6  11      349.28      349.48      9.83 o 
  -2   6  11        5.07        3.43      2.17 o 
  -1   6  11      138.60      145.85      5.92 o 
   0   6  11        2.85       -0.12      3.17 o 
 -14   7  11      270.26      280.50      8.96 o 
 -13   7  11      195.85      203.56      7.18 o 
 -12   7  11      120.97      153.91      6.86 o 
 -11   7  11       58.31       55.20      3.91 o 
 -10   7  11      270.22      287.11     10.26 o 
  -9   7  11        2.34        5.83      2.22 o 
  -8   7  11       69.69       64.63      3.21 o 
  -7   7  11      363.16      345.09      7.68 o 
  -6   7  11       71.22       71.45      4.00 o 
  -5   7  11       50.03       45.12      3.46 o 
  -4   7  11       53.81       36.09      3.42 o 
  -3   7  11      162.46      152.10      5.92 o 
  -2   7  11       71.69       81.78      4.59 o 
  -1   7  11       58.85       50.31      4.02 o 
 -13   8  11      279.79      259.21      8.44 o 
 -12   8  11      861.18      811.18     29.64 o 
 -11   8  11      509.17      509.06     13.15 o 
 -10   8  11     1889.38     1820.94     38.99 o 
  -9   8  11      205.23      239.87      7.56 o 
  -8   8  11       86.52       71.46      5.22 o 
  -7   8  11       43.21       48.34      3.53 o 
  -6   8  11      269.08      250.45      7.82 o 
  -5   8  11       28.90       40.74      7.67 o 
  -4   8  11      337.74      311.04     11.05 o 
  -3   8  11      998.70     1030.42     23.71 o 
  -2   8  11      509.63      516.04     18.19 o 
 -13   9  11       50.18       48.51      6.24 o 
 -12   9  11      518.86      482.18     12.90 o 
 -11   9  11      312.87      290.38      8.88 o 
 -10   9  11      292.95      323.97      9.44 o 
  -9   9  11      198.40      238.44     11.40 o 
  -8   9  11       49.41       48.47      5.31 o 
  -7   9  11       26.48       34.06      3.13 o 
  -6   9  11        3.60        4.79      2.27 o 
  -5   9  11      100.19      110.21      5.13 o 
  -4   9  11        2.68        1.22      2.30 o 
 -12  10  11       72.93       66.64      4.65 o 
 -11  10  11       17.28       10.56      2.82 o 
 -10  10  11        2.15        5.46      3.45 o 
  -9  10  11       45.14       50.43      3.84 o 
  -8  10  11       27.52       37.29      5.03 o 
  -7  10  11      376.18      367.21     14.58 o 
  -6  10  11      269.80      265.66     36.43 o 
  -2 -12  12       34.67       41.53      4.31 o 
  -1 -12  12        0.06        1.05      2.73 o 
   0 -12  12       17.04       17.55      4.75 o 
   1 -12  12        1.09        2.45      4.06 o 
   2 -12  12       95.41      112.61      7.83 o 
  -4 -11  12        9.89        9.97      3.11 o 
  -3 -11  12       23.45       29.54      3.58 o 
  -2 -11  12       28.35       23.94      3.32 o 
  -1 -11  12      168.99      207.50      7.40 o 
   0 -11  12      227.64      225.96     11.08 o 
   1 -11  12      133.40      157.58      9.14 o 
   2 -11  12        0.30       -2.62      3.74 o 
  -6 -10  12      280.48      293.57      9.48 o 
  -5 -10  12       39.82       29.91      4.34 o 
  -4 -10  12       59.44       51.94      5.13 o 
  -3 -10  12      219.78      193.35      7.11 o 
  -2 -10  12      245.74      242.20      9.07 o 
  -1 -10  12      347.71      338.41      9.98 o 
   0 -10  12      535.76      582.88     14.79 o 
   1 -10  12       98.85      103.97      7.36 o 
  -7  -9  12        7.29       -0.44      2.72 o 
  -6  -9  12        6.54        2.21      2.69 o 
  -5  -9  12       15.14       13.08      2.92 o 
  -4  -9  12       94.32      110.49      5.22 o 
  -3  -9  12      643.00      605.86     15.28 o 
  -2  -9  12       40.59       43.92      3.73 o 
  -1  -9  12      266.78      263.91      8.22 o 
   0  -9  12      851.35      951.67     22.01 o 
   1  -9  12     1063.84     1160.66     37.26 o 
   4  -9  12        1.39        1.53      2.25 o 
  -8  -8  12      187.90      193.35     10.20 o 
  -7  -8  12      420.30      461.26     17.69 o 
  -6  -8  12      220.15      228.84      7.82 o 
  -5  -8  12      659.82      656.95     16.30 o 
  -4  -8  12       82.65       90.62      4.79 o 
  -3  -8  12       14.06        9.55      2.53 o 
  -2  -8  12        0.37       -2.15      2.40 o 
  -1  -8  12      191.92      184.85      6.43 o 
   0  -8  12      504.55      524.72     13.28 o 
   1  -8  12      553.06      554.36     19.73 o 
   2  -8  12      219.06      199.51      8.92 o 
   3  -8  12       52.22       59.16      5.21 o 
   4  -8  12       32.66       25.80      4.01 o 
   5  -8  12       34.86       34.52      7.03 o 
  -9  -7  12       45.38       31.37      3.74 o 
  -8  -7  12      184.62      189.55     10.16 o 
  -7  -7  12      127.97      127.07      5.60 o 
  -6  -7  12      999.46      966.29     24.31 o 
  -5  -7  12      260.54      252.97      7.98 o 
  -4  -7  12        1.72       -1.48      2.15 o 
  -3  -7  12        6.36        4.08      2.27 o 
  -2  -7  12     1341.10     1296.99     28.68 o 
  -1  -7  12      450.54      398.34     10.62 o 
   0  -7  12       18.13       10.10      1.83 o 
   1  -7  12       63.11       66.69      3.72 o 
   2  -7  12      403.38      401.66     10.65 o 
   3  -7  12      417.65      400.90     15.08 o 
   4  -7  12      480.82      455.43     16.85 o 
   5  -7  12      720.48      704.80     78.35 o 
 -10  -6  12      182.40      211.08     19.45 o 
  -9  -6  12       35.82       30.84      6.65 o 
  -8  -6  12       19.85       28.78      5.93 o 
  -7  -6  12        0.52        0.59      2.27 o 
  -6  -6  12        6.20        8.30      2.46 o 
  -5  -6  12      850.69      826.26     19.40 o 
  -4  -6  12       78.27       87.00      8.30 o 
  -3  -6  12     1610.01     1641.50     35.54 o 
  -2  -6  12     1169.33     1194.95     21.33 o 
  -1  -6  12     1223.92     1194.84     21.35 o 
   0  -6  12        7.98        5.67      2.08 o 
   1  -6  12      170.84      202.05      6.56 o 
   2  -6  12      488.75      521.02     19.44 o 
   3  -6  12      145.60      130.25      7.48 o 
   4  -6  12      151.53      152.77      8.41 o 
   5  -6  12       50.18       57.22      6.71 o 
 -11  -5  12       83.28       90.07      6.19 o 
 -10  -5  12       13.04        9.48      2.73 o 
  -9  -5  12       40.69       35.85      3.63 o 
  -8  -5  12       75.93       60.48      6.12 o 
  -7  -5  12       45.26       51.66      3.71 o 
  -6  -5  12      293.48      279.61      8.30 o 
  -5  -5  12      329.96      311.28      8.84 o 
  -4  -5  12      124.49      114.79      3.67 o 
  -3  -5  12       63.30       55.32      2.73 o 
  -2  -5  12        5.81        4.53      1.59 o 
  -1  -5  12        1.59        0.88      1.89 o 
   0  -5  12       24.56       14.52      2.30 o 
   1  -5  12      280.94      310.09      8.77 o 
   2  -5  12      338.40      367.13     10.04 o 
   3  -5  12       22.50       19.42      4.67 o 
   4  -5  12      150.57      154.22      8.59 o 
   5  -5  12      229.12      236.90     29.43 o 
 -11  -4  12      231.29      244.72      8.17 o 
 -10  -4  12        5.34        3.67      2.43 o 
  -9  -4  12      123.63      136.20      5.68 o 
  -8  -4  12       51.70       44.19      3.53 o 
  -7  -4  12      132.67      143.13      5.47 o 
  -6  -4  12      371.99      412.30      8.61 o 
  -5  -4  12        0.99        2.68      1.50 o 
  -4  -4  12        3.08        5.02      1.53 o 
  -3  -4  12      243.65      243.25      7.11 o 
  -2  -4  12      534.51      540.64     10.62 o 
  -1  -4  12       56.09       64.46      3.58 o 
   0  -4  12     2092.23     2036.68     43.05 o 
   1  -4  12      715.79      702.79     18.00 o 
   2  -4  12        5.52        6.73      3.00 o 
   3  -4  12       29.76       33.69      5.64 o 
   4  -4  12      106.13       92.78      6.79 o 
 -12  -3  12       18.55       17.09      2.93 o 
 -11  -3  12       85.79       87.74      7.32 o 
 -10  -3  12      352.54      365.41     10.38 o 
  -9  -3  12      352.43      368.63     10.31 o 
  -8  -3  12      127.52      119.43      5.00 o 
  -7  -3  12        8.20       12.46      1.98 o 
  -6  -3  12        9.19        8.04      1.71 o 
  -5  -3  12       43.62       54.13      2.69 o 
  -4  -3  12      244.12      266.82      6.69 o 
  -3  -3  12      251.42      265.16      6.12 o 
  -2  -3  12      499.81      453.84     12.25 o 
  -1  -3  12      146.89      155.66      5.49 o 
   0  -3  12      345.80      329.33      9.17 o 
   1  -3  12        9.61       12.49      2.37 o 
   2  -3  12       89.87      102.68      6.16 o 
   3  -3  12      359.14      377.28     10.55 o 
   4  -3  12       16.66       11.86      2.67 o 
 -12  -2  12        6.50        8.64      2.60 o 
 -11  -2  12       22.72       21.88      3.06 o 
 -10  -2  12       61.83       60.68      4.11 o 
  -9  -2  12       28.47       30.46      2.49 o 
  -8  -2  12       11.79       19.33      2.10 o 
  -7  -2  12      397.82      371.15      7.95 o 
  -6  -2  12     1732.88     1682.37     29.18 o 
  -5  -2  12     1585.22     1539.17     26.86 o 
  -4  -2  12     2897.62     2887.05     48.73 o 
  -3  -2  12      866.26      881.52     16.09 o 
  -2  -2  12      802.82      816.07     18.69 o 
  -1  -2  12       63.36       62.18      3.62 o 
   0  -2  12      504.37      484.00     12.32 o 
   1  -2  12      465.21      467.42     12.11 o 
   2  -2  12      253.77      259.57      8.07 o 
   3  -2  12      156.90      162.85      6.26 o 
   4  -2  12      241.46      268.24     17.62 o 
 -13  -1  12      299.36      340.09     14.22 o 
 -12  -1  12      378.89      375.28     11.69 o 
 -11  -1  12     1194.17     1218.22     58.97 o 
 -10  -1  12        0.62       -1.62      1.62 o 
  -9  -1  12       90.41      101.17      3.67 o 
  -8  -1  12      235.94      245.35      5.95 o 
  -7  -1  12      868.52      870.73     16.08 o 
  -6  -1  12       51.84       70.35      3.27 o 
  -5  -1  12      135.85      119.35      3.72 o 
  -4  -1  12      367.21      331.30      7.17 o 
  -3  -1  12        3.46        4.29      1.48 o 
  -2  -1  12       61.56       72.94      5.58 o 
  -1  -1  12       49.87       43.63      3.26 o 
   0  -1  12        3.27        7.44      2.21 o 
   1  -1  12       35.61       44.28      3.43 o 
   2  -1  12       18.93       25.30      3.07 o 
   3  -1  12       47.65       48.82      4.92 o 
   4  -1  12       87.89       95.82      5.05 o 
 -13   0  12       71.90       86.21      6.90 o 
 -12   0  12      454.68      441.92     24.80 o 
 -11   0  12     1074.88     1189.34     21.63 o 
 -10   0  12       41.50       39.08      2.74 o 
  -9   0  12        6.02       11.19      1.82 o 
  -8   0  12        6.65        4.47      1.60 o 
  -7   0  12      112.23      107.07      3.59 o 
  -6   0  12      660.55      676.89     12.87 o 
  -5   0  12      122.58      118.71      4.67 o 
  -4   0  12      605.30      547.72     25.59 o 
  -3   0  12      739.93      714.36     16.68 o 
  -2   0  12     1230.85     1320.49     28.85 o 
  -1   0  12      256.62      276.68      8.14 o 
   0   0  12      274.88      280.82      8.41 o 
   1   0  12       60.53       47.51      3.64 o 
   2   0  12       70.60       79.60      4.49 o 
   3   0  12      164.93      153.02      7.48 o 
 -13   1  12       28.69       41.50      3.80 o 
 -12   1  12        4.41        3.99      2.29 o 
 -11   1  12      895.07      897.88     16.85 o 
 -10   1  12      761.28      802.52     15.20 o 
  -9   1  12      485.05      468.44      9.67 o 
  -8   1  12     1059.35     1021.77     18.55 o 
  -7   1  12        2.24       -0.09      1.46 o 
  -6   1  12      344.50      336.69      7.32 o 
  -5   1  12      648.29      687.72     13.01 o 
  -4   1  12      116.51      102.85      4.42 o 
  -3   1  12      402.13      392.23     10.36 o 
  -2   1  12        6.71        9.75      2.21 o 
  -1   1  12       84.03       68.80      3.99 o 
   0   1  12       99.92       94.43      4.63 o 
   1   1  12      143.51      140.04      5.73 o 
   2   1  12        7.95        8.81      2.81 o 
   3   1  12       10.44        1.83      2.48 o 
 -14   2  12        8.59        3.25      2.87 o 
 -13   2  12       34.07       38.48      3.61 o 
 -12   2  12      248.62      265.83     15.97 o 
 -11   2  12       76.07       73.52      3.29 o 
 -10   2  12      223.86      233.46      5.91 o 
  -9   2  12      596.92      594.93     11.75 o 
  -8   2  12        8.24        8.68      1.75 o 
  -7   2  12        5.35        5.10      1.62 o 
  -6   2  12       60.99       55.34      3.95 o 
  -5   2  12       25.71       26.20      2.19 o 
  -4   2  12        5.57        7.91      2.15 o 
  -3   2  12       16.14       17.43      2.46 o 
  -2   2  12      103.06      103.53      4.71 o 
  -1   2  12      748.30      818.65     19.25 o 
   0   2  12      306.65      298.72     10.65 o 
   1   2  12      387.44      378.05     10.73 o 
   2   2  12      386.21      403.47     11.42 o 
 -14   3  12        1.03        2.22      2.60 o 
 -13   3  12       57.36       50.47      3.89 o 
 -12   3  12      108.99       99.47      4.75 o 
 -11   3  12       91.59       88.82      3.52 o 
 -10   3  12      119.34      105.52      6.87 o 
  -9   3  12       19.79       27.18      2.35 o 
  -8   3  12      908.36      942.95     17.37 o 
  -7   3  12     2050.32     2152.27     36.96 o 
  -6   3  12     1606.87     1571.11     27.46 o 
  -5   3  12       93.50      111.45      5.52 o 
  -4   3  12       26.96       23.67      2.73 o 
  -3   3  12      487.26      459.07     11.93 o 
  -2   3  12     2020.76     2075.30     44.18 o 
  -1   3  12      444.69      459.92     12.22 o 
   0   3  12       42.97       39.94      4.28 o 
   1   3  12       28.95       39.35      3.65 o 
 -14   4  12      362.56      392.78     11.20 o 
 -13   4  12        0.31        0.73      2.37 o 
 -12   4  12       84.95       68.74      4.17 o 
 -11   4  12      127.11      135.84      7.79 o 
 -10   4  12      144.68      141.11      4.39 o 
  -9   4  12      293.28      299.55     12.88 o 
  -8   4  12      265.65      257.42      6.32 o 
  -7   4  12        1.03       -0.03      1.53 o 
  -6   4  12        7.62        3.41      1.59 o 
  -5   4  12      162.12      156.56      5.75 o 
  -4   4  12       42.44       44.95      3.42 o 
  -3   4  12      339.02      296.58     11.31 o 
  -2   4  12      169.54      153.74      6.01 o 
  -1   4  12      232.84      234.66     10.93 o 
   0   4  12       21.16       34.10      3.57 o 
 -14   5  12      149.34      166.09      6.68 o 
 -13   5  12      296.11      277.90      8.71 o 
 -12   5  12      184.16      197.07      6.89 o 
 -11   5  12      326.85      311.74      9.06 o 
 -10   5  12       83.64       76.23      4.08 o 
  -9   5  12       25.74       34.99      2.63 o 
  -8   5  12       12.26       14.29      1.91 o 
  -7   5  12      432.08      450.71      9.39 o 
  -6   5  12      748.50      765.01     17.99 o 
  -5   5  12      137.66      172.73      6.95 o 
  -4   5  12      553.24      534.27     13.59 o 
  -3   5  12       77.60       69.89      4.20 o 
  -2   5  12      168.73      145.46      5.85 o 
  -1   5  12       17.98       19.56      2.88 o 
   0   5  12      255.63      242.95     14.96 o 
 -13   6  12      348.56      309.47      9.40 o 
 -12   6  12      705.66      656.47     16.18 o 
 -11   6  12      253.30      234.38      7.58 o 
 -10   6  12      123.73      109.03      4.97 o 
  -9   6  12       12.70       14.29      1.91 o 
  -8   6  12       48.34       47.92      2.82 o 
  -7   6  12      104.74       87.18      4.41 o 
  -6   6  12       31.55       33.44      3.28 o 
  -5   6  12      732.95      749.85     17.88 o 
  -4   6  12        8.07        6.58      2.39 o 
  -3   6  12      126.13      118.24      5.28 o 
  -2   6  12       29.99       25.77      4.28 o 
  -1   6  12      256.43      278.80      8.95 o 
 -13   7  12        1.02       -2.36      2.36 o 
 -12   7  12      538.48      496.39     13.09 o 
 -11   7  12      199.56      203.34      7.08 o 
 -10   7  12      526.74      538.86     13.66 o 
  -9   7  12      173.47      172.55      6.24 o 
  -8   7  12      247.23      277.48      6.72 o 
  -7   7  12       11.88       16.34      3.19 o 
  -6   7  12        2.78        3.34      2.22 o 
  -5   7  12      294.67      308.20      9.20 o 
  -4   7  12      268.57      261.00      8.32 o 
  -3   7  12      586.01      548.48     14.25 o 
 -13   8  12      181.39      155.70      6.36 o 
 -12   8  12        0.55       -2.84      2.84 o 
 -11   8  12      361.34      362.48     10.33 o 
 -10   8  12      120.67      111.86      6.64 o 
  -9   8  12      142.89      141.12      5.71 o 
  -8   8  12        3.26       -1.84      1.84 o 
  -7   8  12        6.81        7.27      2.35 o 
  -6   8  12       10.80        5.78      2.38 o 
  -5   8  12       52.95       57.99      4.11 o 
  -4   8  12       84.83       95.74      5.06 o 
 -12   9  12       47.17       45.37      4.85 o 
 -11   9  12      102.58       84.03      9.04 o 
 -10   9  12      132.70      172.90      7.80 o 
  -9   9  12      272.31      269.31     12.03 o 
  -8   9  12      180.78      191.06      9.66 o 
  -7   9  12      112.13      114.78     18.79 o 
  -6   9  12       26.49       16.34      2.73 o 
  -3 -11  13      360.18      370.95     11.07 o 
  -2 -11  13      100.51      117.16      5.84 o 
  -1 -11  13      206.39      204.86      7.49 o 
   0 -11  13      134.17      149.17      9.13 o 
   1 -11  13       79.43       85.52      7.28 o 
  -5 -10  13       59.02       55.14      4.40 o 
  -4 -10  13        2.61        1.72      2.68 o 
  -3 -10  13       96.43       99.98      5.26 o 
  -2 -10  13        2.73        3.67      2.70 o 
  -1 -10  13      154.39      167.42      6.68 o 
   0 -10  13      693.14      787.02     24.62 o 
   1 -10  13      646.23      746.75     25.50 o 
  -6  -9  13        3.55        7.88      3.40 o 
  -5  -9  13        0.85        0.17      2.56 o 
  -4  -9  13        0.27       -0.82      2.43 o 
  -3  -9  13       57.04       54.76      4.48 o 
  -2  -9  13      154.42      140.04      5.88 o 
  -1  -9  13      573.22      618.40     15.52 o 
   0  -9  13      783.51      881.68     20.72 o 
  -8  -8  13      143.84      130.65      6.12 o 
  -7  -8  13      318.45      350.26     12.54 o 
  -6  -8  13      482.37      469.29     12.89 o 
  -5  -8  13      130.91      127.69      5.76 o 
  -4  -8  13        8.69        7.69      2.74 o 
  -3  -8  13        9.91        7.11      2.63 o 
  -2  -8  13       23.29       19.95      2.89 o 
  -1  -8  13        3.58        0.36      3.22 o 
   0  -8  13       23.52       26.60      3.20 o 
   1  -8  13      284.27      286.03     12.37 o 
   2  -8  13      159.13      132.05      7.10 o 
   3  -8  13       83.95       75.74      5.74 o 
  -9  -7  13       80.24       88.89      5.15 o 
  -8  -7  13      314.16      312.35     13.65 o 
  -7  -7  13       19.92       21.88      3.18 o 
  -6  -7  13       68.41       72.69      4.49 o 
  -5  -7  13      508.71      508.56     13.34 o 
  -4  -7  13      335.69      352.46     10.05 o 
  -3  -7  13     1526.75     1430.13     31.64 o 
  -2  -7  13      234.53      238.49      7.58 o 
  -1  -7  13      320.69      311.71      9.05 o 
   0  -7  13        1.93        1.10      1.87 o 
   1  -7  13      115.27      113.85      5.00 o 
   2  -7  13      130.66      123.42      7.10 o 
   3  -7  13       78.09       86.22      6.34 o 
  -9  -6  13      124.87      146.52     12.15 o 
  -8  -6  13        0.63       -0.42      2.35 o 
  -7  -6  13      182.23      171.69      6.57 o 
  -6  -6  13      839.91      845.12     20.07 o 
  -5  -6  13      180.94      207.53      7.05 o 
  -4  -6  13       11.58       19.46      2.75 o 
  -3  -6  13      707.12      690.75     17.55 o 
  -2  -6  13        0.33       -1.30      1.53 o 
  -1  -6  13      293.98      285.14     17.96 o 
   0  -6  13      155.66      165.86      8.50 o 
   1  -6  13      141.06      145.81      5.65 o 
   2  -6  13        0.96        2.05      2.13 o 
   3  -6  13        7.04        5.66      3.39 o 
 -10  -5  13       15.71       17.91      3.14 o 
  -9  -5  13       90.66       87.15      4.85 o 
  -8  -5  13       83.48       84.45      7.23 o 
  -7  -5  13      513.02      461.47     14.82 o 
  -6  -5  13        7.16        6.47      2.43 o 
  -5  -5  13      439.97      397.69     10.73 o 
  -4  -5  13       35.01       38.43      2.55 o 
  -3  -5  13      683.13      696.12     14.23 o 
  -2  -5  13     2394.44     2479.61     42.34 o 
  -1  -5  13       22.52       27.25      2.97 o 
   0  -5  13      786.32      832.22     19.36 o 
   1  -5  13       80.54       85.04      4.36 o 
   2  -5  13      160.62      148.02      5.85 o 
   3  -5  13      192.75      200.07      7.03 o 
 -11  -4  13      299.98      316.17      9.74 o 
 -10  -4  13      328.31      329.74      9.92 o 
  -9  -4  13      491.61      492.79     21.51 o 
  -8  -4  13      940.29      996.71     23.09 o 
  -7  -4  13      268.51      238.33      7.60 o 
  -6  -4  13      124.24      101.51      3.61 o 
  -5  -4  13        5.49        7.07      1.70 o 
  -4  -4  13       78.71       67.94      3.02 o 
  -3  -4  13        4.44        5.98      1.71 o 
  -2  -4  13      185.21      165.49      9.26 o 
  -1  -4  13      106.79      124.93      6.69 o 
   0  -4  13      138.54      125.10      5.98 o 
   1  -4  13        0.74       -0.21      2.13 o 
   2  -4  13        1.06       -0.13      2.14 o 
   3  -4  13      282.59      319.25     12.51 o 
 -11  -3  13       26.70       22.49      3.28 o 
 -10  -3  13       10.30       12.31      2.85 o 
  -9  -3  13       45.88       47.14      3.96 o 
  -8  -3  13       10.14        9.34      2.48 o 
  -7  -3  13       37.78       39.52      2.62 o 
  -6  -3  13      157.26      145.29      6.02 o 
  -5  -3  13      765.61      748.56     16.62 o 
  -4  -3  13      485.65      480.49      9.82 o 
  -3  -3  13       17.10       17.64      1.94 o 
  -2  -3  13      460.61      419.46     11.02 o 
  -1  -3  13      222.36      215.19      7.00 o 
   0  -3  13     1364.61     1333.91     29.43 o 
   1  -3  13      570.66      550.35     14.00 o 
   2  -3  13      919.36      998.81     28.00 o 
   3  -3  13       18.13       15.05      2.88 o 
 -12  -2  13      103.98      113.52      5.50 o 
 -11  -2  13      130.21      143.27      6.05 o 
 -10  -2  13      469.00      460.22     12.38 o 
  -9  -2  13      378.52      410.35     11.19 o 
  -8  -2  13      602.81      610.34     12.05 o 
  -7  -2  13      754.91      812.19     19.00 o 
  -6  -2  13     1653.29     1674.31     35.44 o 
  -5  -2  13      780.42      818.92     15.33 o 
  -4  -2  13        8.21        5.59      1.67 o 
  -3  -2  13      308.62      336.29      9.34 o 
  -2  -2  13      222.63      197.49      9.03 o 
  -1  -2  13     1378.31     1356.35     29.83 o 
   0  -2  13      298.36      286.52      8.63 o 
   1  -2  13       77.17       72.83      4.34 o 
   2  -2  13       87.47       93.30      4.89 o 
   3  -2  13       19.46       28.60      6.53 o 
 -12  -1  13     1401.69     1389.57     63.33 o 
 -11  -1  13       45.00       49.87      6.14 o 
 -10  -1  13       43.71       49.73      4.08 o 
  -9  -1  13        3.61        3.83      1.77 o 
  -8  -1  13       22.19       24.56      2.36 o 
  -7  -1  13      503.36      489.37     10.01 o 
  -6  -1  13       64.13       62.30      2.95 o 
  -5  -1  13        1.60        6.92      2.67 o 
  -4  -1  13      289.73      301.96      6.87 o 
  -3  -1  13       66.93       63.16      3.78 o 
  -2  -1  13      252.85      232.54      7.34 o 
  -1  -1  13        3.42        4.32      2.24 o 
   0  -1  13        4.66        2.36      2.16 o 
   1  -1  13      184.05      179.74      9.11 o 
   2  -1  13      215.46      188.53      6.99 o 
 -13   0  13       15.74       11.91      4.24 o 
 -12   0  13        8.39        5.44      2.32 o 
 -11   0  13      800.15      802.27     15.49 o 
 -10   0  13      537.52      501.79     10.62 o 
  -9   0  13      229.81      236.82      6.01 o 
  -8   0  13      176.89      172.44      5.06 o 
  -7   0  13      175.79      182.95      5.01 o 
  -6   0  13       30.23       29.42      3.02 o 
  -5   0  13       58.32       56.94      2.81 o 
  -4   0  13      333.33      358.95     14.30 o 
  -3   0  13      177.54      171.15      6.02 o 
  -2   0  13        0.86        3.14      2.14 o 
  -1   0  13        0.11        2.32      2.11 o 
   0   0  13      215.95      205.47      7.11 o 
   1   0  13       11.06       11.71      2.66 o 
   2   0  13      143.43      123.51      5.72 o 
 -13   1  13        0.91       -1.10      2.39 o 
 -12   1  13      471.83      457.85     33.44 o 
 -11   1  13      469.58      490.51     13.68 o 
 -10   1  13       46.51       52.96      3.08 o 
  -9   1  13      381.38      369.46      8.19 o 
  -8   1  13       48.83       44.98      2.73 o 
  -7   1  13        5.01        7.73      1.74 o 
  -6   1  13       14.88       14.78      1.91 o 
  -5   1  13       85.16       66.48      3.81 o 
  -4   1  13      201.92      196.23      6.58 o 
  -3   1  13      181.44      189.09      6.51 o 
  -2   1  13       62.94       70.47      4.71 o 
  -1   1  13      290.37      265.64     10.33 o 
   0   1  13        2.33        1.10      2.23 o 
   1   1  13       67.26       65.94      4.34 o 
 -13   2  13      164.60      156.18      6.16 o 
 -12   2  13       11.56        9.93      2.54 o 
 -11   2  13        1.28        0.05      2.52 o 
 -10   2  13      186.88      209.08      7.78 o 
  -9   2  13      182.98      166.27      4.83 o 
  -8   2  13      388.50      385.02      8.37 o 
  -7   2  13      574.13      612.72     21.80 o 
  -6   2  13      615.27      623.41     12.21 o 
  -5   2  13       87.79       88.97      4.37 o 
  -4   2  13       52.90       48.21      3.52 o 
  -3   2  13      128.49      151.02      5.82 o 
  -2   2  13     1140.58     1119.84     28.87 o 
  -1   2  13       18.06       18.65      2.90 o 
   0   2  13        3.05        9.86      2.64 o 
   1   2  13        0.08       -2.24      2.24 o 
 -13   3  13      148.40      142.80      5.99 o 
 -12   3  13        4.17        0.55      2.23 o 
 -11   3  13       57.19       52.85      3.32 o 
 -10   3  13       55.53       52.98      2.96 o 
  -9   3  13      281.16      249.96      6.26 o 
  -8   3  13      714.94      709.87     13.71 o 
  -7   3  13      184.56      178.39      4.95 o 
  -6   3  13        8.97        5.75      2.21 o 
  -5   3  13       76.43       82.44      4.25 o 
  -4   3  13       10.18       12.07      2.48 o 
  -3   3  13      613.35      649.11     16.03 o 
  -2   3  13      166.49      141.90      5.92 o 
  -1   3  13      223.20      196.76      9.50 o 
   0   3  13      196.36      175.89      6.80 o 
 -13   4  13      137.93      119.37      5.55 o 
 -12   4  13       99.33      100.91      4.95 o 
 -11   4  13      153.37      152.35      5.86 o 
 -10   4  13      298.88      328.33      7.58 o 
  -9   4  13       22.18       18.96      2.13 o 
  -8   4  13        0.39       -1.35      1.56 o 
  -7   4  13      162.82      179.56      4.99 o 
  -6   4  13      894.07      910.91     21.06 o 
  -5   4  13     1736.99     1711.53     51.67 o 
  -4   4  13     1809.70     1881.67     40.52 o 
  -3   4  13      568.39      572.37     14.63 o 
  -2   4  13       38.69       48.48      3.97 o 
  -1   4  13       86.78       77.72      6.63 o 
 -13   5  13      429.02      474.48     12.81 o 
 -12   5  13      364.43      364.98     10.44 o 
 -11   5  13      219.89      226.71      7.45 o 
 -10   5  13       14.69       17.33      2.25 o 
  -9   5  13       13.53       12.66      1.97 o 
  -8   5  13      421.39      362.95     10.31 o 
  -7   5  13      356.19      367.89     10.28 o 
  -6   5  13      258.82      244.12      7.85 o 
  -5   5  13      366.97      359.01     10.27 o 
  -4   5  13      172.05      191.79      6.97 o 
  -3   5  13       10.74        5.12      2.55 o 
  -2   5  13       34.11       29.61      3.43 o 
 -13   6  13       28.81       35.55      3.91 o 
 -12   6  13       33.51       32.45      3.67 o 
 -11   6  13       17.99       14.25      2.81 o 
 -10   6  13      126.91      123.92      8.84 o 
  -9   6  13        8.46       13.77      2.00 o 
  -8   6  13        5.42        8.21      2.40 o 
  -7   6  13       36.62       21.33      2.93 o 
  -6   6  13       67.50       49.81      7.68 o 
  -5   6  13      161.60      182.00      8.51 o 
  -4   6  13       62.62       54.06      4.14 o 
  -3   6  13      157.56      158.89      6.45 o 
 -12   7  13       67.63       71.10      4.54 o 
 -11   7  13      413.75      390.79     10.94 o 
 -10   7  13      198.97      232.45      7.65 o 
  -9   7  13       96.52      106.27      4.97 o 
  -8   7  13       11.40        6.27      2.29 o 
  -7   7  13       16.45       10.51      2.60 o 
  -6   7  13        3.03        5.30      2.40 o 
  -5   7  13       11.51       13.03      3.16 o 
  -4   7  13      114.27      104.73      5.28 o 
 -11   8  13       12.08        9.35      2.64 o 
 -10   8  13       88.73       84.77      4.66 o 
  -9   8  13      436.97      466.67     17.68 o 
  -8   8  13      446.85      349.23     14.34 o 
  -7   8  13      246.51      207.11     12.65 o 
  -6   8  13      140.05      152.61      6.22 o 
  -3 -10  14       92.54      102.86      6.64 o 
  -2 -10  14      166.41      152.59      7.17 o 
  -1 -10  14       30.06       28.66      3.59 o 
   0 -10  14      397.00      461.77     17.92 o 
  -5  -9  14      100.44      113.83      5.75 o 
  -4  -9  14       33.24       38.58      4.00 o 
  -3  -9  14        2.86        1.73      2.57 o 
  -2  -9  14       12.55        9.43      4.33 o 
  -1  -9  14      112.41      156.04      6.46 o 
   0  -9  14      125.83      132.43      8.43 o 
  -7  -8  14       75.72       94.21      5.40 o 
  -6  -8  14       48.05       53.36      4.41 o 
  -5  -8  14      102.26       98.19      5.29 o 
  -4  -8  14      126.85      129.64      5.90 o 
  -3  -8  14      224.27      201.61      7.14 o 
  -2  -8  14      483.87      498.28     13.21 o 
  -1  -8  14       34.80       31.42      8.99 o 
   0  -8  14       77.83       80.90      6.63 o 
   1  -8  14       88.82       97.18      7.42 o 
   2  -8  14      240.16      197.63      9.30 o 
  -8  -7  14       82.61       70.48      4.80 o 
  -7  -7  14      287.96      287.17      9.22 o 
  -6  -7  14      933.39      935.61     22.24 o 
  -5  -7  14     1742.44     1780.25     39.10 o 
  -4  -7  14      323.40      311.63      9.37 o 
  -3  -7  14       43.89       46.22      3.91 o 
  -2  -7  14        1.52        2.58      2.36 o 
  -1  -7  14       21.72       14.07      4.03 o 
   0  -7  14        4.14        7.61      3.26 o 
   1  -7  14       12.80        8.81      2.29 o 
   2  -7  14       12.73       10.78      3.08 o 
  -9  -6  14        9.51        9.19      2.92 o 
  -8  -6  14       21.24       15.30      5.99 o 
  -7  -6  14      279.69      290.61      9.19 o 
  -6  -6  14       15.97       12.57      2.86 o 
  -5  -6  14       62.16       63.09      4.17 o 
  -4  -6  14        9.25       11.69      2.73 o 
  -3  -6  14      438.50      424.79     22.58 o 
  -2  -6  14     1049.49      960.60     40.26 o 
  -1  -6  14      569.03      508.98     12.98 o 
   0  -6  14      120.04      117.69      5.15 o 
   1  -6  14      115.57      132.93      5.60 o 
   2  -6  14      134.10      140.07      5.90 o 
 -10  -5  14      403.87      436.56     12.45 o 
  -9  -5  14      703.44      723.84     18.05 o 
  -8  -5  14     1292.63     1318.51     29.88 o 
  -7  -5  14       43.39       51.64      4.02 o 
  -6  -5  14      124.12      112.56      5.20 o 
  -5  -5  14       41.62       43.53      3.69 o 
  -4  -5  14      865.59      826.19     25.93 o 
  -3  -5  14      781.07      779.36     14.91 o 
  -2  -5  14      135.06      139.07      5.50 o 
  -1  -5  14      496.27      515.86     16.44 o 
   0  -5  14       43.32       46.74      3.86 o 
   1  -5  14       12.42        9.04      2.59 o 
   2  -5  14       13.20       12.66      2.72 o 
 -10  -4  14       22.00       28.30      3.46 o 
  -9  -4  14      235.60      218.26      7.74 o 
  -8  -4  14      186.61      188.17     14.09 o 
  -7  -4  14      166.28      160.28      6.17 o 
  -6  -4  14       31.70       26.15      3.15 o 
  -5  -4  14     1353.99     1268.91     23.62 o 
  -4  -4  14      853.89      868.40     16.33 o 
  -3  -4  14      539.17      522.10     20.07 o 
  -2  -4  14      268.37      271.83      8.28 o 
  -1  -4  14      276.43      277.28      8.53 o 
   0  -4  14      374.42      370.89     10.49 o 
   1  -4  14       48.81       61.86      4.17 o 
   2  -4  14      307.28      327.31      9.85 o 
 -11  -3  14        1.32        1.00      2.65 o 
 -10  -3  14      929.56      965.33     22.84 o 
  -9  -3  14      403.07      434.80     11.97 o 
  -8  -3  14      537.89      549.27     14.10 o 
  -7  -3  14        1.83        1.22      1.63 o 
  -6  -3  14       47.35       61.80      3.11 o 
  -5  -3  14       20.84       21.04      2.16 o 
  -4  -3  14       15.68       13.85      1.97 o 
  -3  -3  14       30.08       40.39      3.41 o 
  -2  -3  14       76.13       92.04      4.60 o 
  -1  -3  14      619.34      598.25     14.97 o 
   0  -3  14     1426.70     1491.33     45.82 o 
   1  -3  14      148.00      148.95      6.12 o 
   2  -3  14       34.28       30.93      3.59 o 
 -11  -2  14        1.18        1.79      2.83 o 
 -10  -2  14      257.96      246.11      8.78 o 
  -9  -2  14      105.53      108.96      5.13 o 
  -8  -2  14      182.31      187.82      5.29 o 
  -7  -2  14       32.77       37.20      2.71 o 
  -6  -2  14       15.73       10.65      1.90 o 
  -5  -2  14      110.65      107.16      3.77 o 
  -4  -2  14      193.05      175.26      8.75 o 
  -3  -2  14      123.74      128.50      5.34 o 
  -2  -2  14     1173.86     1133.80     32.04 o 
  -1  -2  14       38.55       30.49      5.48 o 
   0  -2  14      165.75      147.69      6.00 o 
   1  -2  14      209.71      210.70      7.50 o 
 -12  -1  14      470.85      484.07     24.37 o 
 -11  -1  14      577.96      578.40     14.93 o 
 -10  -1  14      279.67      306.47      7.41 o 
  -9  -1  14       77.77       79.42      4.69 o 
  -8  -1  14        0.05        1.43      1.68 o 
  -7  -1  14        1.43        2.21      1.70 o 
  -6  -1  14      219.36      220.29      5.69 o 
  -5  -1  14      444.42      439.59      9.29 o 
  -4  -1  14        4.51        3.27      6.02 o 
  -3  -1  14      502.77      501.92     12.92 o 
  -2  -1  14      632.55      613.29     15.32 o 
  -1  -1  14       15.46       12.61      3.55 o 
   0  -1  14      127.90      106.24      5.22 o 
   1  -1  14       90.33       96.02      5.12 o 
 -12   0  14      372.25      375.65     23.37 o 
 -11   0  14      519.70      533.99     11.24 o 
 -10   0  14      103.67      120.62      4.33 o 
  -9   0  14       97.46       89.23      3.68 o 
  -8   0  14      231.58      216.05      5.77 o 
  -7   0  14      290.93      267.86      6.53 o 
  -6   0  14      405.68      388.37      8.47 o 
  -5   0  14       88.86       79.19      4.31 o 
  -4   0  14      384.86      430.97     11.53 o 
  -3   0  14        8.83        8.20      2.47 o 
  -2   0  14       18.01       19.97      2.93 o 
  -1   0  14       41.43       39.51      3.75 o 
   0   0  14       37.38       33.30      3.62 o 
 -12   1  14       97.73      117.47      4.33 o 
 -11   1  14      302.21      316.34      7.64 o 
 -10   1  14      355.82      324.42      7.70 o 
  -9   1  14      452.96      436.65      9.43 o 
  -8   1  14       63.60       63.02      3.13 o 
  -7   1  14      206.23      194.79      5.36 o 
  -6   1  14      307.98      303.07      7.37 o 
  -5   1  14      625.85      612.96     15.16 o 
  -4   1  14      547.05      579.44     17.94 o 
  -3   1  14      711.37      683.27     22.39 o 
  -2   1  14      573.56      594.60     15.12 o 
  -1   1  14      269.72      268.15      8.67 o 
   0   1  14        4.48        2.44      3.03 o 
 -12   2  14        2.02        3.88      2.45 o 
 -11   2  14      373.23      365.24     20.21 o 
 -10   2  14      329.14      332.02      7.81 o 
  -9   2  14       53.78       67.65      3.34 o 
  -8   2  14       15.01       20.39      2.22 o 
  -7   2  14       85.41       87.12      3.62 o 
  -6   2  14        1.24        0.64      2.13 o 
  -5   2  14       65.32       58.67      4.01 o 
  -4   2  14      131.59      149.36      5.98 o 
  -3   2  14      373.02      376.77     10.74 o 
  -2   2  14       79.39       62.74      4.30 o 
  -1   2  14      307.74      318.75     13.09 o 
 -13   3  14      244.74      248.21      8.30 o 
 -12   3  14       58.12       63.85      4.28 o 
 -11   3  14       19.57       14.10      2.08 o 
 -10   3  14       79.10       87.32      3.74 o 
  -9   3  14       24.10       17.67      3.30 o 
  -8   3  14       43.79       53.72      3.05 o 
  -7   3  14      319.20      314.83      9.28 o 
  -6   3  14      792.62      810.11     19.20 o 
  -5   3  14      666.60      661.99     16.36 o 
  -4   3  14       39.97       39.92      3.74 o 
  -3   3  14      198.26      186.67      6.98 o 
  -2   3  14      204.78      195.06      7.27 o 
 -12   4  14      223.53      225.89      7.67 o 
 -11   4  14      293.93      267.52      8.35 o 
 -10   4  14      238.37      216.05      7.07 o 
  -9   4  14      273.43      241.24      6.25 o 
  -8   4  14      476.60      481.99     10.17 o 
  -7   4  14      143.16      130.96     11.12 o 
  -6   4  14      358.21      351.48     10.16 o 
  -5   4  14      371.25      383.50     10.95 o 
  -4   4  14      598.78      621.13     15.80 o 
  -3   4  14        9.65        7.47      2.83 o 
  -2   4  14      114.41      105.92      5.49 o 
 -12   5  14        6.10        7.20      2.69 o 
 -11   5  14        1.47       -1.38      2.25 o 
 -10   5  14      138.54      116.77      4.24 o 
  -9   5  14      409.70      427.55     10.94 o 
  -8   5  14       62.45       71.20      4.32 o 
  -7   5  14       32.32       48.41      5.33 o 
  -6   5  14       47.14       47.75      3.93 o 
  -5   5  14      949.07      961.07     22.61 o 
  -4   5  14      939.97      945.64     22.38 o 
 -12   6  14      373.33      403.64     11.39 o 
 -11   6  14      285.61      288.93      8.91 o 
 -10   6  14      362.38      337.44      9.81 o 
  -9   6  14       28.21       38.16      3.44 o 
  -8   6  14       31.30       38.85      5.12 o 
  -7   6  14       54.32       49.70      3.96 o 
  -6   6  14       51.92       44.27      6.47 o 
  -5   6  14      149.28      164.78      6.65 o 
 -10   7  14       80.03       84.71      4.70 o 
  -9   7  14      550.95      482.03     18.31 o 
  -8   7  14      328.75      329.99     33.14 o 
  -7   7  14       21.68       23.09      3.17 o 
  -5  -8  15       43.67       53.21      4.45 o 
  -4  -8  15      185.77      190.22      7.22 o 
  -3  -8  15       43.70       48.83      4.18 o 
  -2  -8  15       17.20       20.48      3.21 o 
  -1  -8  15        3.02       -2.52      3.46 o 
  -7  -7  15        5.92        6.68      2.92 o 
  -6  -7  15        3.84        1.77      2.97 o 
  -5  -7  15      135.06      149.55      6.38 o 
  -4  -7  15      172.80      176.63      6.85 o 
  -3  -7  15      848.94      885.01     21.04 o 
  -2  -7  15      742.83      759.60     26.70 o 
  -1  -7  15      122.23      118.65      8.02 o 
   0  -7  15       27.15       23.73      3.29 o 
  -8  -6  15       43.50       52.93      4.38 o 
  -7  -6  15        6.04        2.41      2.80 o 
  -6  -6  15      184.24      168.09     11.46 o 
  -5  -6  15      267.95      275.31     15.64 o 
  -4  -6  15      380.61      375.40     13.13 o 
  -3  -6  15      304.39      352.13     10.25 o 
  -2  -6  15      247.41      211.47     22.92 o 
  -1  -6  15       40.10       34.01      3.24 o 
   0  -6  15        9.01        6.54      2.30 o 
  -9  -5  15       63.22       62.72      4.68 o 
  -8  -5  15       52.16       57.61      4.49 o 
  -7  -5  15       95.32       86.16      4.94 o 
  -6  -5  15       73.81       58.00      4.16 o 
  -5  -5  15      690.08      654.04     17.04 o 
  -4  -5  15       29.86       20.11      3.02 o 
  -3  -5  15       36.08       32.17      3.26 o 
  -2  -5  15      136.66      115.10      5.22 o 
  -1  -5  15      231.01      243.61      8.01 o 
   0  -5  15       88.50       77.26      4.60 o 
 -10  -4  15       45.15       50.73      5.74 o 
  -9  -4  15      408.34      432.95     12.26 o 
  -8  -4  15     1163.39     1259.99     28.72 o 
  -7  -4  15       94.60      117.68      5.52 o 
  -6  -4  15      292.58      274.99      8.64 o 
  -5  -4  15      303.90      284.16     10.77 o 
  -4  -4  15        0.10       -0.89      2.49 o 
  -3  -4  15      436.02      442.49     11.88 o 
  -2  -4  15      749.36      778.70     18.69 o 
  -1  -4  15      734.61      731.38     17.85 o 
   0  -4  15      315.67      294.43      9.24 o 
 -10  -3  15        4.80        7.27      2.88 o 
  -9  -3  15      183.41      187.73      7.11 o 
  -8  -3  15      242.20      235.13     15.03 o 
  -7  -3  15       44.34       38.20      3.24 o 
  -6  -3  15       19.05       29.40      3.64 o 
  -5  -3  15      164.79      156.19      4.80 o 
  -4  -3  15      574.57      585.45     14.69 o 
  -3  -3  15        9.12        9.33      2.53 o 
  -2  -3  15      211.69      224.38      7.58 o 
  -1  -3  15       24.48       20.12      3.63 o 
   0  -3  15      304.66      328.66      9.95 o 
 -11  -2  15       21.99       22.68      3.33 o 
 -10  -2  15       91.29       87.30      4.96 o 
  -9  -2  15      269.50      287.17     11.65 o 
  -8  -2  15      737.92      716.30     15.86 o 
  -7  -2  15      223.14      245.57      6.70 o 
  -6  -2  15       98.58      102.68      3.90 o 
  -5  -2  15      124.61      131.39      5.49 o 
  -4  -2  15      127.81       97.02      4.78 o 
  -3  -2  15      499.12      476.47     16.16 o 
  -2  -2  15       34.47       34.09      3.68 o 
  -1  -2  15      130.95      124.17      5.67 o 
   0  -2  15      226.36      243.73      8.28 o 
 -11  -1  15      327.78      343.37     10.38 o 
 -10  -1  15        3.11        2.05      2.05 o 
  -9  -1  15       84.71       91.91      4.75 o 
  -8  -1  15        5.29        6.35      2.62 o 
  -7  -1  15       39.66       49.63      3.01 o 
  -6  -1  15       23.14       21.62      2.33 o 
  -5  -1  15      393.77      367.43     11.68 o 
  -4  -1  15       23.65       18.08      2.90 o 
  -3  -1  15       90.78       76.62      5.92 o 
  -2  -1  15      180.52      156.85      6.38 o 
  -1  -1  15      105.11      101.50      5.51 o 
 -11   0  15      299.95      326.78      7.98 o 
 -10   0  15      346.12      347.80      8.21 o 
  -9   0  15      921.15      907.35     17.32 o 
  -8   0  15      833.74      828.39     15.91 o 
  -7   0  15      102.86      103.32      3.92 o 
  -6   0  15       82.29       91.53      4.70 o 
  -5   0  15     1552.96     1503.26     37.67 o 
  -4   0  15     1172.59     1157.14     42.56 o 
  -3   0  15     1616.74     1702.04     51.83 o 
  -2   0  15      459.13      453.40     18.83 o 
  -1   0  15      231.26      260.11      9.17 o 
 -12   1  15      200.41      191.47     13.48 o 
 -11   1  15      292.07      292.48     11.63 o 
 -10   1  15      638.03      626.36     12.77 o 
  -9   1  15      574.10      517.68     10.91 o 
  -8   1  15      483.17      472.63     10.15 o 
  -7   1  15      383.48      367.62      8.35 o 
  -6   1  15       98.28       92.74      4.80 o 
  -5   1  15        2.41        4.24      2.45 o 
  -4   1  15       36.00       39.38      6.50 o 
  -3   1  15      190.16      189.13     15.39 o 
  -2   1  15        1.29       -1.61      2.29 o 
 -12   2  15       19.00       22.38      3.18 o 
 -11   2  15       11.67       10.71      2.81 o 
 -10   2  15        4.71        4.30      2.02 o 
  -9   2  15      104.98      107.61      4.16 o 
  -8   2  15        9.42        5.96      1.99 o 
  -7   2  15       88.85      115.00      7.83 o 
  -6   2  15      155.10      157.05      6.27 o 
  -5   2  15      133.97      125.17      5.68 o 
  -4   2  15      176.23      152.61      6.30 o 
  -3   2  15      136.40      134.11      5.95 o 
  -2   2  15      457.34      468.30     13.01 o 
 -11   3  15        0.53        2.09      1.90 o 
 -10   3  15      803.08      787.13     21.46 o 
  -9   3  15      222.85      208.03      5.88 o 
  -8   3  15      440.54      422.62     11.65 o 
  -7   3  15      249.43      260.37      9.74 o 
  -6   3  15      188.67      184.17      6.90 o 
  -5   3  15        0.21        3.89      2.55 o 
  -4   3  15      145.53      152.80      6.40 o 
  -3   3  15       15.29       18.48      3.21 o 
 -11   4  15        1.92       -1.75      2.42 o 
 -10   4  15        1.09        0.97      1.79 o 
  -9   4  15       76.24       63.06      3.43 o 
  -8   4  15       22.34       18.31      3.02 o 
  -7   4  15      295.65      283.79     13.37 o 
  -6   4  15      152.49      180.62      8.52 o 
  -5   4  15      384.73      387.19     11.29 o 
 -10   5  15      503.42      487.34     29.84 o 
  -9   5  15       75.63       54.91      4.00 o 
  -8   5  15        5.91        5.03      2.52 o 
  -7   5  15       13.81       15.26      2.93 o 
  -6   5  15      226.71      245.86      8.41 o 
  -6  -6  16       17.93        9.41      2.94 o 
  -5  -6  16       74.05       62.77      6.39 o 
  -4  -6  16      108.14      140.03      6.22 o 
  -3  -6  16        0.05       -3.29      3.43 o 
  -2  -6  16      176.93      178.03     10.27 o 
  -7  -5  16      241.52      268.04      8.87 o 
  -6  -5  16      108.41       97.03      5.25 o 
  -5  -5  16        0.40       -1.89      2.40 o 
  -4  -5  16       47.35       27.37      4.89 o 
  -3  -5  16      317.62      290.07     23.56 o 
  -2  -5  16       69.67       70.89      4.25 o 
  -8  -4  16      244.47      261.02      8.77 o 
  -7  -4  16      247.50      261.17      8.61 o 
  -6  -4  16       89.22       91.22      4.97 o 
  -5  -4  16        3.75       -1.42      3.38 o 
  -4  -4  16      142.36      107.60      5.28 o 
  -3  -4  16       26.68       29.00      3.44 o 
  -2  -4  16        8.17        5.31      2.54 o 
  -9  -3  16      115.60      116.46      5.74 o 
  -8  -3  16      473.10      452.95     24.66 o 
  -7  -3  16      189.97      194.42     13.24 o 
  -6  -3  16      627.40      637.08     25.48 o 
  -5  -3  16      923.58      882.98     20.82 o 
  -4  -3  16       97.71       90.85      4.87 o 
  -3  -3  16      136.10      166.79      6.55 o 
  -2  -3  16      109.00      121.49      5.68 o 
  -9  -2  16       45.14       43.68      2.98 o 
  -8  -2  16        4.57        1.56      1.85 o 
  -7  -2  16      280.99      265.59      6.81 o 
  -6  -2  16      417.27      434.23     19.43 o 
  -5  -2  16       61.39       68.48      4.86 o 
  -4  -2  16       42.41       43.40      3.92 o 
  -3  -2  16       22.22       29.33      3.99 o 
  -2  -2  16        8.52        7.74      2.72 o 
 -10  -1  16        6.26        6.98      3.16 o 
  -9  -1  16        1.09        0.45      1.85 o 
  -8  -1  16        1.33       -2.18      2.18 o 
  -7  -1  16       31.07       30.17      2.74 o 
  -6  -1  16      286.67      278.26      8.86 o 
  -5  -1  16      460.69      468.34     24.58 o 
  -4  -1  16      252.18      242.93     11.30 o 
  -3  -1  16      620.09      648.96     16.49 o 
 -10   0  16      332.01      376.54      8.84 o 
  -9   0  16      475.32      464.95     14.88 o 
  -8   0  16       61.89       61.08      3.37 o 
  -7   0  16        4.04        5.88      3.31 o 
  -6   0  16       95.23       93.07     11.36 o 
  -5   0  16       15.49       14.71      3.27 o 
  -4   0  16      574.21      537.75     28.00 o 
  -3   0  16      103.52      106.06      5.47 o 
 -10   1  16       53.79       51.04      3.37 o 
  -9   1  16       82.33       84.01      4.36 o 
  -8   1  16       45.80       49.79      3.16 o 
  -7   1  16      264.92      244.37      8.19 o 
  -6   1  16       98.96      103.64      7.28 o 
  -5   1  16      414.82      410.51     11.71 o 
  -4   1  16        6.11       -0.27      2.50 o 
 -10   2  16      395.54      348.41      8.40 o 
  -9   2  16      276.46      280.04      7.20 o 
  -8   2  16      299.99      293.81      9.20 o 
  -7   2  16       20.83       16.21      3.01 o 
  -6   2  16      240.41      260.31      8.66 o 
  -5   2  16       35.12       44.61      9.40 o 
  -9   3  16       31.94       44.57      3.96 o 
  -8   3  16        0.07       -1.40      2.38 o 
  -7   3  16      525.48      538.83     14.34 o 
  -6   3  16      419.88      416.57     11.92 o 
  -6  -2  17      143.31      150.59      6.63 o 
  -7  -1  17       52.92       45.98      4.05 o 
                                                 
